# Supplementary material for: A Comprehensive Approach to Sequence-oriented IsomiR annotation (CASMIR): demonstration with IsomiR profiling in colorectal neoplasia
Source: BMC Genomics. 2018 May 25;19:401. doi: 10.1186/s12864-018-4794-7 (PMC5970459; doi:10.1186/s12864-018-4794-7)
Supplement: Supplementary file 1 — Table S1. Total reads and trimmed read pre sample. (XLSX 12 kb) [file 12864_2018_4794_MOESM1_ESM.xlsx]

## Sheet: Sheet1
Sample no.	Group	Total Reads	Trimmed Reads
3	Normal	5368959	5301630
4	CRC	4561646	4525436
5	Adenoma	2636823	2606998
6	Adenoma	3367883	3329633
7	Normal	5473622	5405669
9	Normal	2610790	2544193
10	Adenoma	2843759	2804391
11	Normal	5817828	5764429
13	Normal	4433035	4370576
14	CRC	4581994	4527104
15	Adenoma	1404193	1369174
16	Normal	4781191	4721484
18	Adenoma	2896424	2841450
20	Normal	2515846	2480692
24	Normal	3625781	3582215
26	Adenoma	2765915	2715884
30	Normal	5573260	5498879
33	Normal	4351951	4299846
34	CRC	3642322	3592206
36	Normal	3726972	3684845
37	Adenoma	3529448	3469943
38	Adenoma	3119440	3086531
39	Normal	3233374	3185494
40	CRC	3659269	3598057
42	CRC	4338874	4283349
43	CRC	4573448	4521575
45	Adenoma	3022454	2971183
46	Adenoma	3781364	3737205
48	Normal	322705	313043
52	Normal	4701206	4633780
59	CRC	3011389	2960504
60	CRC	3397158	3359610
61	Normal	5732470	5662386
63	CRC	4778038	4704335
64	Normal	4995302	4942428
66	Normal	5864417	5774621
67	Normal	1097216	1076783
70	Adenoma	2987722	2949349
71	Adenoma	3717876	3674938
73	CRC	3490236	3450772
75	CRC	4869752	4812060
76	CRC	5234244	5164840
77	Adenoma	3832161	3756594
78	CRC	4518358	4463841
80	CRC	4358195	4312861
81	Adenoma	3269528	3225475
82	Adenoma	3556643	3479874
84	Normal	6051169	5979594
85	Adenoma	2746467	2710624
87	Adenoma	3923499	3874327
88	CRC	5410193	5332715
90	CRC	4688048	4620192
91	Adenoma	7946362	7872131
92	CRC	407753	391619
93	Adenoma	5462190	5401152
94	CRC	4888558	4833276
95	CRC	4116889	4065209
96	Normal	3490287	3453496
97	CRC	3165622	3134729
98	CRC	3848691	3803220
99	Adenoma	3914956	3838378
100	Adenoma	4815715	4766053
101	CRC	4706609	4652262
102	CRC	2457520	2422557
103	CRC	2852565	2820318
104	CRC	603619	587648
105	CRC	4770074	4726950
106	CRC	679126	660267
107	CRC	5586912	5539261
108	Adenoma	5684044	5630352
109	Adenoma	4958162	4910654
110	CRC	4876081	4816972
111	CRC	3933039	3882390
112	Adenoma	2622265	2585735
113	CRC	4528800	4470176
114	CRC	4436609	4385331
115	Adenoma	4516940	4455333
117	CRC	4127179	4089584
118	CRC	4622300	4566540
119	CRC	4019410	3961406
120	Adenoma	2374681	2330804
