# Supplementary material for: A Comprehensive Approach to Sequence-oriented IsomiR annotation (CASMIR): demonstration with IsomiR profiling in colorectal neoplasia
Source: BMC Genomics. 2018 May 25;19:401. doi: 10.1186/s12864-018-4794-7 (PMC5970459; doi:10.1186/s12864-018-4794-7)
Supplement: Supplementary file 3 — Table S2. Selected non-canonical form isomiRs with superior AUCs compared to their respective canonical forms. (XLSX 11 kb) [file 12864_2018_4794_MOESM3_ESM.xlsx]

## Sheet: Sheet1
Table S2 Selected non-canonical form isomiRs with superior AUCs than respective canonical forms
Sequences (5’ to 3’)	IsomiR of	IsomiR form	Average read counts		AUC by NGS			Exiqon qRT-PCR assay ID
					CRC	Adenoma
UGGAAGACUAGUGAUUUUGUUGU	hsa-miR-7-5p	Canonical	453		0.944	0.496		205877
UGGAAGACUAGUGAUUUUGUUGUU	hsa-miR-7-5p	3' add U	2346		0.961	0.733		2102959
CAAAGUGCUUACAGUGCAGGUAG	hsa-miR-17-5p	Canonical	222		0.811	0.477		204771
CAAAGUGCUUACAGUGCAGGUAGU	hsa-miR-17-5p	3' add U	24		0.866	0.569		205960
UAGCUUAUCAGACUGAUGUUGA	hsa-miR-21-5p	Canonical	11216		0.639	0.315		204230
UAGCUUAUCAGACUGAUGUUGAC	hsa-miR-21-5p	3' add C	77546		0.719	0.512		2110192
UAUGGCUUUUCAUUCCUAUGUGA	hsa-miR-135b-5p	Canonical	51		0.94	0.852		204130
UAUGGCUUUUCAUUCCUAUGUG	hsa-miR-135b-5p	3' del A	75		0.943	0.964		2113929
UAACACUGUCUGGUAAAGAUGG	hsa-miR-141-3p	Canonical	23		0.816	0.714		204504
UAACACUGUCUGGUAAAGAUGGC	hsa-miR-141-3p	3' add C	37		0.864	0.752		2103752
UAGGUAGUUUCCUGUUGUUGGG	hsa-miR-196b-5p	Canonical	63		0.636	0.604		204555
UAGGUAGUUUCCUGUUGUUGG	hsa-miR-196b-5p	3' del G	49		0.734	0.629		2109754
UAACACUGUCUGGUAACGAUGU	hsa-miR-200a-3p	Canonical	1422		0.87	0.885		204707
UAACACUGUCUGGUAACGAUGUU	hsa-miR-200a-3p	3' add U	1239		0.911	0.869		2115903
UAAUACUGCCUGGUAAUGAUGA	hsa-miR-200b-3p	Canonical	3046		0.713	0.789		206071
UAAUACUGCCUGGUAAUGAUGAC	hsa-miR-200b-3p	3' add C	4313		0.854	0.915		205111
UUUUUCAUUAUUGCUCCUGACC	hsa-miR-335-3p	Canonical	68		0.864	0.723		205613
UUUUUCAUUAUUGCUCCUGAC	hsa-miR-335-3p	3' del C	17		0.96	0.737		577038-1
