# Supplementary material for: A Comprehensive Approach to Sequence-oriented IsomiR annotation (CASMIR): demonstration with IsomiR profiling in colorectal neoplasia
Source: BMC Genomics. 2018 May 25;19:401. doi: 10.1186/s12864-018-4794-7 (PMC5970459; doi:10.1186/s12864-018-4794-7)
Supplement: Supplementary file 4 — Table S3. Comprehensive isomiR profile based on pathology groups. (XLSX 15 kb) [file 12864_2018_4794_MOESM4_ESM.xlsx]

## Sheet: Sheet1
	All samples (n=81)	% of total miRNA read		Normal (n=20)	% of total miRNA read		CRC (n=35)	% of total miRNA read		Adenoma (n=26)	% of total miRNA read
Average total miRNA read per sample	511655	1		724213	1		511565	1		348272	1
Canonical miRNA read	157164	0.307167		232396	0.320894		147751	0.288822		111964	0.321485
5’ isomiR only	11559	0.0225914		12014.9	0.0165903		13081.2	0.0255709		9159.15	0.0262989
3’ isomiR only	306309	0.598663		436350	0.602516		312723	0.611307		197643	0.567498
Polymorphic isomiR only	7661.32	0.0149736		10856.8	0.0149912		7531.09	0.0147217		5378.54	0.0154435
Mixed type	28970.4	0.0566209		32600.4	0.0450149		30486.7	0.0595949		24136.9	0.0693049
5’ isomiR only
Deletion	8600.9	0.0168099		7235.2	0.00999043		10230.3	0.0199981		7458.1	0.0214146
Variation	696.901	0.00136205		1057.35	0.00146		655.286	0.00128094		475.654	0.00136576
Addition	2260.8	0.0044186		3724.8	0.00514324		2195.6	0.00429193		1225.3	0.00351823
Template/non-template
Template	2219	0.0043369		3688.4	0.00509297		2128.9	0.00416155		1212.7	0.00348205
Non-template	41.8	8.16956e-05		36.4	5.02614e-05		66.7	0.000130384		12.6	3.61787e-05
3’ isomiR only
Deletion	77700.8	0.151862		108827	0.15027		76801.1	0.15013		54968.6	0.157832
Variation	25536.1	0.0499089		39367.4	0.0543588		23451.5	0.0458427		17703	0.050831
Addition	203072	0.396892		288155	0.397887		212470	0.415335		124972	0.358834
Template/non-template
Template	121327	0.237127		141864	0.195887		140821	0.275275		79288.6	0.227663
Non-template	81744.7	0.159765		146292	0.202001		71649.3	0.140059		45683.2	0.131171
U only	46026.9	0.0899568		98416.9	0.135895		36258.6	0.0708779		18876.5	0.0542005
oilgo(s) and U	10442.6	0.0204095		11604.6	0.0160237		9691.54	0.0189449		10560	0.0303211
A only	10099.1	0.0197381		16045.8	0.0221561		9378.26	0.0183325		6495.08	0.0186495
oligo(s) and A	9270.49	0.0181186		10087.1	0.0139284		10584.8	0.020691		6873.08	0.0197348
G only	1068.47	0.00208826		1424.4	0.00196682		1262.31	0.00246756		533.731	0.00153251
oligo(s) and G	725.309	0.00141757		726.9	0.00100371		984.543	0.00192457		375.115	0.00107708
C only	2839.25	0.00554914		6392.3	0.00882654		2134.43	0.00417235		1054.92	0.00302902
oligo(s) and C	1272.58	0.00248718		1593.75	0.00220066		1354.83	0.0026484		914.808	0.00262671
Nucleotide
U only	55470	0.108413		107807	0.148861		47365.6	0.0925897		26120.5	0.0750004
oilgo(s) and U	20410.9	0.0398919		23407.9	0.0323218		20839.2	0.0407363		17528.9	0.0503312
A only	23377.5	0.0456899		38680.8	0.0534109		21024.9	0.0410992		14772.6	0.0424169
oligo(s) and A	9536.1	0.0186377		10416.2	0.0143828		10856.1	0.0212215		7082.12	0.020335
G only	4579.35	0.00895006		7840.25	0.0108259		4207.63	0.00822502		2571.35	0.00738316
oligo(s) and G	1060.77	0.0020732		974.95	0.00134622		1396.2	0.00272927		675.231	0.00193881
C only	87081.1	0.170195		96971.3	0.133899		105182	0.205608		55106.9	0.15823
oligo(s) and C	1556.35	0.00304179		2056.95	0.00284025		1598.77	0.00312526		1114.15	0.00319909
hsa-miR-21-5p
miR-21-5p canonical	11215.8	0.0219207		13729.4	0.0189576		12970.4	0.0253543		6920.46	0.0198709
miR-21-5p 3' addition C	77545.9	0.151559		85512.2	0.118076		95909.9	0.187484		46697	0.134082
