# Supplementary material for: A Comprehensive Approach to Sequence-oriented IsomiR annotation (CASMIR): demonstration with IsomiR profiling in colorectal neoplasia
Source: BMC Genomics. 2018 May 25;19:401. doi: 10.1186/s12864-018-4794-7 (PMC5970459; doi:10.1186/s12864-018-4794-7)
Supplement: Supplementary file 5 — Table S4. Comprehensive isomiR profile based on miRNA arm features. (XLSX 13 kb) [file 12864_2018_4794_MOESM5_ESM.xlsx]

## Sheet: Sheet1
	3p arm miRNAs (n=81)	% of total miRNA read	non-template addition U to total non-template addition		5p arm miRNAs (n=81)	% of total miRNA read	non-template addition U to total non-template addition
Average total miRNA read per sample	194889	1			316766	1
Canonical miRNA read	64913.6	0.333079			92250.2	0.291225
5’ isomiR only	3384.57	0.0173666			8174.42	0.0258058
3’ isomiR only	114000	0.58495			192309	0.607099
Polymorphic isomiR only	4081.36	0.0209419			3579.96	0.0113016
Mixed type	8509.19	0.0436617			20461.2	0.064594
5’ isomiR only
Deletion	1117.57	0.00573438			7483.15	0.0236236
Variation	269.852	0.00138464			427.049	0.00134815
Addition	1997.15	0.0102476			264.222	0.000834124
Template/non-template
Template	1997.15	0.0102476			222.358	0.000701963
Non-template	0	0			41.8642	0.000132161
3’ isomiR only
Deletion	30865.7	0.158375			46835.1	0.147854
Variation	13912.2	0.0713854			11623.9	0.0366955
Addition	69222.6	0.355189			133849	0.42255
Template/non-template
Template	16126.6	0.0827474			105201	0.332109
Non-template	53096	0.272442			28648.7	0.0904412
U only	38987.2	0.200048	0.734277		7039.7	0.0222237	0.245725
oilgo(s) and U	5935	0.0304532			4507.64	0.0142302
A only	2508.86	0.0128733			7590.22	0.0239616
oligo(s) and A	2148.53	0.0110244			7121.96	0.0224833
G only	767.494	0.0039381			300.975	0.00095015
oligo(s) and G	78.7531	0.000404092			646.556	0.00204111
C only	2366.16	0.0121411			473.086	0.00149349
oligo(s) and C	304.012	0.00155992			968.568	0.00305767
Nucleotide
U only	40879.8	0.209759			14590.2	0.0460598
oilgo(s) and U	6225.98	0.0319462			14184.9	0.0447804
A only	10398.2	0.0533547			12979.2	0.0409742
oligo(s) and A	2319.01	0.0118991			7217.09	0.0227836
G only	1365.51	0.00700658			3213.84	0.0101458
oligo(s) and G	225.975	0.00115951			834.79	0.00263535
C only	7220.3	0.0370482			79860.8	0.252113
oligo(s) and C	587.778	0.00301596			968.568	0.00305767
hsa-miR-21-5p
miR-21-5p canonical	N/A				11215.8	0.0354073
miR-21-5p 3' addition C	N/A				77545.9	0.244805
