# Supplementary material for: A Comprehensive Approach to Sequence-oriented IsomiR annotation (CASMIR): demonstration with IsomiR profiling in colorectal neoplasia
Source: BMC Genomics. 2018 May 25;19:401. doi: 10.1186/s12864-018-4794-7 (PMC5970459; doi:10.1186/s12864-018-4794-7)
Supplement: Supplementary file 7 — Table S5. Most upregulated isomiRs in colorectal cancer. (XLSX 80 kb) [file 12864_2018_4794_MOESM7_ESM.xlsx]

## Sheet: Sheet1
Sequence number	Sequence	Sequence length	IsomiR of	miRNA family	Canonical form	5' addition	5' deletion	5' variations on canonical	5' variations on sequence	3' addition	3' deletion	3' variations_on canonical	3' variations_on sequence	Contain polymorphic change	Polymorphic change position	Polymorphic change position on canonical	Polymorphic change position on sequence	Template form	Average read counts in normal epithelia (n = 20)	Average read counts in CRC (n = 35)	Average read counts in adenoma (n = 26)	Fold Change CRC.vs.Normal	AUC CRC.vs.Normal	P value CRC.vs.Normal
28344	AUGGAUUUUUGGAGCAGG	18	hsa-miR-1246		FALSE		A							FALSE				TRUE	0.1	27.6286	0	276.286	0.99	4.16e-14
118148	UGGAUUUUUGGAGCAGG	17	hsa-miR-1246		FALSE		AA							FALSE				TRUE	0.1	20.7429	1.65385	207.429	0.9857	4.16e-14
98642	UAUGGCACUGGUAGAAUUCACUG	23	hsa-miR-183-5p	miR-183 family	FALSE					G				FALSE				TRUE	8.6	79.0286	58.8846	9.259	0.98	5.137e-07
132288	UUUGGCACUAGCACAUUUUUGCU	23	hsa-miR-96-5p	miR-183 family	TRUE									FALSE				TRUE	9.35	65.1143	59.1154	7.38	0.9786	5.008e-07
28375	AUGGCACUGGUAGAAUUCACUG	22	hsa-miR-183-5p	miR-183 family	FALSE		U			G				FALSE				TRUE	4.65	39.2857	28.6538	9.144	0.9771	5.991e-06
132231	UUUGGCAAUGGUAGAACUCACAC	23	hsa-miR-182-5p	miR-183 family	FALSE						U			FALSE				TRUE	7.5	50.9429	58.1538	7.31	0.9714	1.314e-05
117064	UGGAAGACUAGUGAUUUUGCUGUU	24	hsa-miR-7-5p		FALSE					U				TRUE	20	U	C	FALSE	2.45	8.28571	3.57692	3.964	0.9671	2.246e-06
117117	UGGAAGACUAGUGAUUUUGUUGUUU	25	hsa-miR-7-5p		FALSE					UU				FALSE				TRUE	17.05	96.2571	28.5769	5.815	0.9657	3.954e-05
49322	CGGAAGACUAGUGAUUUUGUUGUU	24	hsa-miR-7-5p		FALSE			U	C	U				FALSE				FALSE	2.7	10.0286	4.15385	4.107	0.9643	9.619e-07
117103	UGGAAGACUAGUGAUUUUGUUGUU	24	hsa-miR-7-5p		FALSE					U				FALSE				TRUE	852.6	3896.6	1407.96	4.456	0.9614	6.895e-06
132238	UUUGGCAAUGGUAGAACUCACACUG	25	hsa-miR-182-5p	miR-183 family	FALSE					G				FALSE				TRUE	13.7	101.829	72.5769	7.607	0.96	2.816e-06
133314	UUUUUCAUUAUUGCUCCUGAC	21	hsa-miR-335-3p		FALSE						C			FALSE				TRUE	5.2	25.1714	15	4.319	0.96	3.834e-06
117142	UGGAAGACUGGUGAUUUUGUUGUU	24	hsa-miR-7-5p		FALSE					U				TRUE	10	A	G	FALSE	3.15	9.45714	3.88462	3.373	0.9557	1.881e-06
98640	UAUGGCACUGGUAGAAUUCACU	22	hsa-miR-183-5p	miR-183 family	TRUE									FALSE				TRUE	38.4	213	167.385	5.958	0.9543	3.592e-07
117153	UGGAAGAUUAGUGAUUUUGUUGUU	24	hsa-miR-7-5p		FALSE					U				TRUE	8	C	U	FALSE	2.6	10.7714	3.92308	5.305	0.9543	6.593e-05
117090	UGGAAGACUAGUGAUUUUGUUGCU	24	hsa-miR-7-5p		FALSE							U	CU	FALSE				FALSE	3.3	12	5.46154	4.087	0.9529	1.352e-07
132236	UUUGGCAAUGGUAGAACUCACACU	24	hsa-miR-182-5p	miR-183 family	TRUE									FALSE				TRUE	78.7	458.657	416.615	6.073	0.9514	1.034e-06
117708	UGGAGGACUAGUGAUUUUGUUGUU	24	hsa-miR-7-5p		FALSE					U				TRUE	5	A	G	FALSE	4.2	14.3429	5.5	3.667	0.9486	5.244e-06
117166	UGGAAGGCUAGUGAUUUUGUUGUU	24	hsa-miR-7-5p		FALSE					U				TRUE	7	A	G	FALSE	3.25	11.5714	4.69231	3.903	0.9486	6.766e-06
119201	UGGGAGACUAGUGAUUUUGUUGUU	24	hsa-miR-7-5p		FALSE					U				TRUE	4	A	G	FALSE	3.95	15.0286	6.15385	4.243	0.9457	2.312e-06
117093	UGGAAGACUAGUGAUUUUGUUGU	23	hsa-miR-7-5p		TRUE									FALSE				TRUE	160	821.371	182.808	4.727	0.9443	2.78e-05
117130	UGGAAGACUAGUGGUUUUGUUGUU	24	hsa-miR-7-5p		FALSE					U				TRUE	14	A	G	FALSE	3.85	12.7714	5.30769	3.896	0.9429	1.919e-05
98686	UAUGGCUUUUCAUUCCUAUGUG	22	hsa-miR-135b-5p		FALSE						A			FALSE				TRUE	8.7	101.829	90.8462	11.52	0.9429	7.576e-05
117104	UGGAAGACUAGUGAUUUUGUUGUUA	25	hsa-miR-7-5p		FALSE					UA				FALSE				FALSE	9.6	61.2	17.4615	6.872	0.9429	8.032e-05
28373	AUGGCACUGGUAGAAUUCACU	21	hsa-miR-183-5p	miR-183 family	FALSE		U							FALSE				TRUE	6.35	32.0286	23.7692	5.776	0.9414	1.049e-05
98687	UAUGGCUUUUCAUUCCUAUGUGA	23	hsa-miR-135b-5p		TRUE									FALSE				TRUE	5.85	71.8	57.7308	13.62	0.94	2.391e-05
117046	UGGAAGACUAGUGAUUUCGUUGUU	24	hsa-miR-7-5p		FALSE					U				TRUE	18	U	C	FALSE	3.25	11.2	4.80769	3.841	0.9386	6.777e-06
21358	AGGCUGUGAUGCUCUCCUGAGCCC	24	hsa-miR-7974		TRUE									FALSE				TRUE	1.65	13.2857	6.5	8.68	0.9386	0.0001723
8695	AAUGGAUUUUUGGAGCAGGGA	21	hsa-miR-1246		FALSE					GA				FALSE				FALSE	0.1	16.1429	1.19231	161.429	0.9371	2.1e-11
132228	UUUGGCAAUGGUAGAACUCAC	21	hsa-miR-182-5p	miR-183 family	FALSE						ACU			FALSE				TRUE	6.1	30.8571	31.6538	5.755	0.9343	5.633e-06
117094	UGGAAGACUAGUGAUUUUGUUGUA	24	hsa-miR-7-5p		FALSE					A				FALSE				FALSE	11.25	43	15.9231	4.173	0.9343	6.572e-06
117078	UGGAAGACUAGUGAUUUUGUU	21	hsa-miR-7-5p		FALSE						GU			FALSE				TRUE	26.8	119.457	32.4231	4.91	0.9329	6.979e-05
117029	UGGAAGACUAGUGAUCUUGUUGUU	24	hsa-miR-7-5p		FALSE					U				TRUE	16	U	C	FALSE	2.55	8.62857	4.38462	4.305	0.9314	1.601e-06
117099	UGGAAGACUAGUGAUUUUGUUGUC	24	hsa-miR-7-5p		FALSE					C				FALSE				FALSE	43.15	180.514	62.7308	4.029	0.9271	6.274e-05
92483	UAAUACUGUCUGGUAAUGAUGAC	23	hsa-miR-200b-3p	miR-200 family	FALSE					C				TRUE	9	C	U	FALSE	12.45	49.8571	42.1154	4.37	0.9271	0.0002391
2368	AAAUGGAUUUUUGGAGCAGGG	21	hsa-miR-1246		FALSE	A				G				FALSE				FALSE	4.25	33.9714	9.84615	8.657	0.9271	0.006371
28378	AUGGCACUGGUAGAAUUCACUGU	23	hsa-miR-183-5p	miR-183 family	FALSE		U			GU				FALSE				TRUE	1.85	10.2857	8.23077	6.016	0.9257	0.0005453
117075	UGGAAGACUAGUGAUUUUGUCGUU	24	hsa-miR-7-5p		FALSE					U				TRUE	21	U	C	FALSE	2.4	8.14286	3.61538	3.866	0.9214	7.744e-06
132233	UUUGGCAAUGGUAGAACUCACACC	24	hsa-miR-182-5p	miR-183 family	FALSE							U	C	FALSE				FALSE	4.1	21.9429	19.0769	5.842	0.9186	6.947e-05
117019	UGGAAGACUAGUGACUUUGUUGUU	24	hsa-miR-7-5p		FALSE					U				TRUE	15	U	C	FALSE	2.85	8.4	3.11538	3.339	0.9171	2.669e-05
98645	UAUGGCACUGGUAGAAUUCACUGU	24	hsa-miR-183-5p	miR-183 family	FALSE					GU				FALSE				TRUE	2.15	10.2286	7.30769	6.235	0.9143	7.785e-05
90898	UAACACUGUCUGGUAACGAUGUU	23	hsa-miR-200a-3p	miR-200 family	FALSE					U				FALSE				TRUE	465.55	1439.77	1564.42	2.872	0.9114	1.529e-05
117084	UGGAAGACUAGUGAUUUUGUUG	22	hsa-miR-7-5p		FALSE						U			FALSE				TRUE	78.75	355.971	74.9231	4.737	0.91	3.747e-05
98691	UAUGGCUUUUCAUUCCUAUGUGU	23	hsa-miR-135b-5p		FALSE							A	U	FALSE				FALSE	2.45	19.3143	21.3846	8.883	0.9071	0.001004
98637	UAUGGCACUGGUAGAAUUCACC	22	hsa-miR-183-5p	miR-183 family	FALSE							U	C	FALSE				FALSE	2.2	10.0571	8.23077	5.632	0.9057	5.262e-05
32157	CAAGUCACUAGUGGUUCCGUU	21	hsa-miR-224-5p		TRUE									FALSE				TRUE	6	35.6857	15.5	5.951	0.9	0.0004184
92453	UAAUACUGUCUGGUAAAACUGU	22	hsa-miR-429	miR-200 family	FALSE									TRUE	20	C	U	FALSE	11.05	37.4571	120.423	3.423	0.8971	0.000115
118150	UGGAUUUUUGGAGCAGGG	18	hsa-miR-1246		FALSE		AA			G				FALSE				FALSE	3.8	22.4857	8.11538	6.244	0.8957	0.007109
92471	UAAUACUGUCUGGUAACGAUGUU	23	hsa-miR-200a-3p	miR-200 family	FALSE					U				TRUE	4	C	U	FALSE	11.55	40.5714	40.6154	3.874	0.8914	0.0002302
122826	UGUGCAAAUCCAUGCAAAACUGA	23	hsa-miR-19b-3p	miR-17-92a family	TRUE									FALSE				TRUE	16.05	34.2571	26.4615	2.251	0.89	3.387e-05
95708	UAGCACUGUCUGGUAACGAUGUU	23	hsa-miR-200a-3p	miR-200 family	FALSE					U				TRUE	3	A	G	FALSE	2.7	7.45714	7.19231	3.167	0.8886	1.633e-05
117037	UGGAAGACUAGUGAUUCUGUUGUU	24	hsa-miR-7-5p		FALSE					U				TRUE	17	U	C	FALSE	3.05	8.71429	3.57692	3.527	0.8871	7.713e-06
28346	AUGGAUUUUUGGAGCAGGG	19	hsa-miR-1246		FALSE		A			G				FALSE				FALSE	4.95	35.0571	8.73077	7.879	0.8871	0.007964
132229	UUUGGCAAUGGUAGAACUCACA	22	hsa-miR-182-5p	miR-183 family	FALSE						CU			FALSE				TRUE	51.75	153.543	122.154	3.522	0.8843	9.359e-05
90903	UAACACUGUCUGGUAACGAUGUUU	24	hsa-miR-200a-3p	miR-200 family	FALSE					UU				FALSE				FALSE	77.35	232	229.577	2.916	0.8843	0.0002806
92449	UAAUACUGUCUGGUAAAACUG	21	hsa-miR-429	miR-200 family	FALSE						U			TRUE	20	C	U	FALSE	3.9	11.8	25.9615	3.023	0.88	7.988e-06
92667	UAAUGCUGCCUGGUAAUGAUGAC	23	hsa-miR-200b-3p	miR-200 family	FALSE					C				TRUE	5	A	G	FALSE	10.15	30.2	25.5385	2.828	0.88	9.223e-05
122842	UGUGCAAAUCCAUGUAAAACUGA	23	hsa-miR-19b-3p	miR-17-92a family	FALSE									TRUE	15	C	U	FALSE	5.05	12.5429	8.42308	2.784	0.88	0.000108
132232	UUUGGCAAUGGUAGAACUCACACA	24	hsa-miR-182-5p	miR-183 family	FALSE							U	A	FALSE				FALSE	1.9	8.22857	8.46154	5.831	0.8786	0.0001951
92412	UAAUACUGUCGGGUAAUGAUGGA	23	hsa-miR-200c-3p	miR-200 family	FALSE									TRUE	9	C	U	FALSE	12.05	34.9714	33.8077	3.096	0.8786	0.0009096
98635	UAUGGCACUGGUAGAAUUCAC	21	hsa-miR-183-5p	miR-183 family	FALSE						U			FALSE				TRUE	2.05	8.42857	7.46154	5.017	0.8743	2.17e-05
90899	UAACACUGUCUGGUAACGAUGUUA	24	hsa-miR-200a-3p	miR-200 family	FALSE					UA				FALSE				FALSE	3.4	9.54286	8.88462	3.115	0.8729	0.0001394
90897	UAACACUGUCUGGUAACGAUGUG	23	hsa-miR-200a-3p	miR-200 family	FALSE					G				FALSE				FALSE	2.7	9.22857	12.7308	3.327	0.8729	0.0009992
2878	AACAGGUGACUGGUUAGAC	19	hsa-miR-552-3p		FALSE						AA			FALSE				TRUE	2.05	20.2857	9.07692	11.17	0.8729	0.001641
90890	UAACACUGUCUGGUAACGAUGU	22	hsa-miR-200a-3p	miR-200 family	TRUE									FALSE				TRUE	561.2	1475.97	2012.38	2.405	0.87	2.93e-05
99305	UAUUGCACUUGUCCUGGCCUGU	22	hsa-miR-92a-3p	miR-17-92a family	FALSE									TRUE	15	C	U	FALSE	17.4	41.7429	24.6154	2.333	0.87	0.0001543
117088	UGGAAGACUAGUGAUUUUGUUGC	23	hsa-miR-7-5p		FALSE							U	C	FALSE				FALSE	9.25	35.4286	8.80769	4.081	0.8671	0.0001555
91660	UAAGGUGCAUCUAGUGCAGAUAG	23	hsa-miR-18a-5p	miR-17-92a family	TRUE									FALSE				TRUE	5.6	15.6857	6.42308	3.039	0.8671	0.0003715
92440	UAAUACUGUCUGGUAAAACCGU	22	hsa-miR-429	miR-200 family	TRUE									FALSE				TRUE	299.55	795.971	937.423	2.443	0.8657	7.876e-05
31400	CAAAGUGCUUACAGUGCAGGUAGU	24	hsa-miR-17-5p	miR-17-92a family	FALSE					U				FALSE				TRUE	12.65	33.4857	19.5769	2.776	0.8657	0.0001334
98634	UAUGGCACUGGUAGAAUUCA	20	hsa-miR-183-5p	miR-183 family	FALSE						CU			FALSE				TRUE	6	19.9429	12.7308	3.795	0.8657	0.0006667
133316	UUUUUCAUUAUUGCUCCUGACC	22	hsa-miR-335-3p		TRUE									FALSE				TRUE	32.4	84.9429	73.7692	2.227	0.8643	0.000141
90840	UAACACUGUCUGGUAAAGAUGGC	23	hsa-miR-141-3p	miR-200 family	FALSE					C				FALSE				TRUE	17.1	45.8571	40.4615	2.796	0.8643	0.000287
2879	AACAGGUGACUGGUUAGACA	20	hsa-miR-552-3p		FALSE						A			FALSE				TRUE	50.85	498.943	266.115	9.152	0.8643	0.0005711
90563	UAAAGUGCUUAUAGUGCAGGUAG	23	hsa-miR-20a-5p	miR-17-92a family	TRUE									FALSE				TRUE	727.65	2072.17	1098.12	2.86	0.8629	7.307e-05
92370	UAAUACUGCUGGGUAAUGAUGGA	23	hsa-miR-200c-3p	miR-200 family	FALSE									TRUE	10	C	U	FALSE	12.95	32.5429	36.6923	2.613	0.8614	4.778e-05
2889	AACAGGUGACUGGUUAGACG	20	hsa-miR-552-3p		FALSE							AA	G	FALSE				FALSE	1.05	11.7429	7.26923	12.02	0.8614	0.00312
57998	CUGACCUAUGAAUUGACAG	19	hsa-miR-192-5p		FALSE						CC			FALSE				TRUE	16.95	46.6286	35.9231	2.738	0.86	0.0002514
90885	UAACACUGUCUGGUAACGAUGCU	23	hsa-miR-200a-3p	miR-200 family	FALSE							U	CU	FALSE				FALSE	2.5	5.71429	7.53846	2.628	0.8571	0.0003422
2880	AACAGGUGACUGGUUAGACAA	21	hsa-miR-552-3p		TRUE									FALSE				TRUE	8.45	93.7714	50.1154	10.96	0.8557	0.001096
92193	UAAUACUGCCUGGUAAUGAUGAC	23	hsa-miR-200b-3p	miR-200 family	FALSE					C				FALSE				TRUE	2000.9	4737.69	5519.15	2.138	0.8543	5.52e-05
58401	CUGACUUAUGAAUUGACAGC	20	hsa-miR-192-5p		FALSE						C			TRUE	6	C	U	FALSE	7	22.6857	21.8846	3.243	0.8543	0.0001099
90585	UAAAGUGCUUAUAGUGCGGGUAG	23	hsa-miR-20a-5p	miR-17-92a family	FALSE									TRUE	18	A	G	FALSE	3.6	8.68571	4.65385	2.493	0.8514	6.858e-05
90559	UAAAGUGCUUAUAGUGCAGGUA	22	hsa-miR-20a-5p	miR-17-92a family	FALSE						G			FALSE				TRUE	6.25	16.5714	9.88462	2.613	0.8514	0.000275
92551	UAAUAUUGCCUGGUAAUGAUGAC	23	hsa-miR-200b-3p	miR-200 family	FALSE					C				TRUE	6	C	U	FALSE	6.3	15.2	15.2308	2.553	0.85	3.828e-05
132226	UUUGGCAAUGGUAGAACUCA	20	hsa-miR-182-5p	miR-183 family	FALSE						CACU			FALSE				TRUE	10.6	32.6857	21.2308	3.335	0.85	0.003471
90564	UAAAGUGCUUAUAGUGCAGGUAGA	24	hsa-miR-20a-5p	miR-17-92a family	FALSE					A				FALSE				FALSE	94.4	259.086	162.692	2.845	0.8486	0.0002121
91971	UAAUACUGCCGGGUAAUGAUGGAAA	25	hsa-miR-200c-3p	miR-200 family	FALSE					AA				FALSE				FALSE	9.9	27.8286	23.5	2.956	0.8471	0.0003297
92445	UAAUACUGUCUGGUAAAACCU	21	hsa-miR-429	miR-200 family	FALSE							GU	U	FALSE				FALSE	2.9	8.17143	8.03846	3.071	0.8457	9.383e-05
58403	CUGACUUAUGAAUUGACAGCC	21	hsa-miR-192-5p		FALSE									TRUE	6	C	U	FALSE	23.45	65.2571	73.1923	2.747	0.8457	0.0002249
99281	UAUUGCACUUGUCCCGGUCUGU	22	hsa-miR-92a-3p	miR-17-92a family	FALSE									TRUE	18	C	U	FALSE	33.25	77.7143	43	2.295	0.8457	0.0002623
90572	UAAAGUGCUUAUAGUGCAGGUAGU	24	hsa-miR-20a-5p	miR-17-92a family	FALSE					U				FALSE				TRUE	17.75	50.4857	32.0385	2.956	0.8457	0.0007372
92242	UAAUACUGCCUGGUAAUGAUGGC	23	hsa-miR-200b-3p	miR-200 family	FALSE							A	GC	FALSE				FALSE	9.65	20.6857	21.9231	2.175	0.8414	0.0001093
91668	UAAGGUGCUUAUAGUGCAGGUAG	23	hsa-miR-20a-5p	miR-17-92a family	FALSE									TRUE	4	A	G	FALSE	3.05	8.02857	4.76923	2.729	0.8414	0.0001313
31393	CAAAGUGCUUACAGUGCAGGUAGA	24	hsa-miR-17-5p	miR-17-92a family	FALSE					A				FALSE				FALSE	59.45	143.2	82.3462	2.587	0.8414	0.0001359
133319	UUUUUCAUUAUUGCUCCUGACU	22	hsa-miR-335-3p		FALSE							C	U	FALSE				FALSE	7.2	18.2286	17.2308	2.492	0.8371	0.0002017
92194	UAAUACUGCCUGGUAAUGAUGACA	24	hsa-miR-200b-3p	miR-200 family	FALSE					CA				FALSE				FALSE	470.55	1191.14	1158.12	2.343	0.8371	0.0002695
90895	UAACACUGUCUGGUAACGAUGUC	23	hsa-miR-200a-3p	miR-200 family	FALSE					C				FALSE				FALSE	27.25	65.0571	79.4615	2.479	0.8357	0.001382
92439	UAAUACUGUCUGGUAAAACCGG	22	hsa-miR-429	miR-200 family	FALSE							U	G	FALSE				FALSE	2	6.31429	9.11538	3.02	0.8343	0.001322
92436	UAAUACUGUCUGGUAAAACCG	21	hsa-miR-429	miR-200 family	FALSE						U			FALSE				TRUE	95.5	219.971	215.615	2.246	0.8329	6.942e-05
90934	UAACACUGUCUGGUAAUGAUGUU	23	hsa-miR-200a-3p	miR-200 family	FALSE					U				TRUE	17	C	U	FALSE	2.25	6.14286	7.07692	3.174	0.8329	0.0001671
58168	CUGACCUAUGAAUUGAUAGC	20	hsa-miR-192-5p		FALSE						C			TRUE	17	C	U	FALSE	26.2	69.4571	71.8846	2.55	0.8329	0.0002247
92467	UAAUACUGUCUGGUAACGAUGU	22	hsa-miR-200a-3p	miR-200 family	FALSE									TRUE	4	C	U	FALSE	6.9	20.7429	23.8462	3.029	0.83	0.0002018
24633	AUACCCUGUAGAUCCGAAUUUGUG	24	hsa-miR-10a-5p		FALSE	A								FALSE				TRUE	8.95	23.5714	9.11538	2.571	0.83	0.0002202
90533	UAAAGUGCUUACAGUGCAGGUAG	23	hsa-miR-106a-5p		FALSE			A	U					FALSE				FALSE	3.85	8.8	5.07692	2.432	0.83	0.0002556
85098	GUGAAAUGUUUAGGACCACU	20	hsa-miR-203a-3p		FALSE						AG			FALSE				TRUE	22.65	123.314	94.5385	5.352	0.83	0.001313
31388	CAAAGUGCUUACAGUGCAGGU	21	hsa-miR-17-5p	miR-17-92a family	FALSE						AG			FALSE				TRUE	10.2	22.4857	12.1923	2.179	0.8286	8.741e-05
90520	UAAAGUGCUGACAGUGUAGAUA	22	hsa-miR-106b-5p		FALSE					A				TRUE	17	C	U	FALSE	15.25	29.6286	23.6154	2.014	0.8271	9.096e-05
90558	UAAAGUGCUUAUAGUGCAGGU	21	hsa-miR-20a-5p	miR-17-92a family	FALSE						AG			FALSE				TRUE	25.2	64.7143	35.9615	2.564	0.8271	0.0001119
4859	AACUGUUUGCAGAGGAAACUGAGA	24	hsa-miR-452-5p		FALSE					GA				FALSE				TRUE	6.45	15.8	9.61538	2.706	0.8271	0.0001588
90843	UAACACUGUCUGGUAAAGAUGGCU	24	hsa-miR-141-3p	miR-200 family	FALSE					CU				FALSE				TRUE	3.1	7.8	5.53846	2.908	0.8257	0.0009823
109481	UGAAAUGUUUAGGACCACU	19	hsa-miR-203a-3p		FALSE		G				UAG			FALSE				TRUE	18.85	78.4	50.1923	3.984	0.8257	0.002359
90887	UAACACUGUCUGGUAACGAUGG	22	hsa-miR-200a-3p	miR-200 family	FALSE							U	G	FALSE				FALSE	4.15	12.6	20.2308	2.509	0.8243	0.0004586
92664	UAAUGCUGCCUGGUAAUGAUG	21	hsa-miR-200b-3p	miR-200 family	FALSE						A			TRUE	5	A	G	FALSE	5.7	13.0571	12.3846	2.232	0.8229	0.0002476
129046	UUGACCUAUGAAUUGACAGC	20	hsa-miR-192-5p		FALSE			C	U		C			FALSE				FALSE	6.45	15.3143	16.4231	2.314	0.8229	0.0007075
2881	AACAGGUGACUGGUUAGACAAA	22	hsa-miR-552-3p		FALSE					A				FALSE				TRUE	5.75	47.2857	26.9615	9.161	0.8214	0.001067
2891	AACAGGUGACUGGUUAGACU	20	hsa-miR-552-3p		FALSE							AA	U	FALSE				FALSE	2.15	24.0571	13.0385	11.27	0.8214	0.004412
90901	UAACACUGUCUGGUAACGAUGUUC	24	hsa-miR-200a-3p	miR-200 family	FALSE					UC				FALSE				TRUE	7.55	18.3714	23.3077	2.515	0.82	0.001339
92487	UAAUACUGUCUGGUAAUGAUGACU	24	hsa-miR-200b-3p	miR-200 family	FALSE					CU				TRUE	9	C	U	FALSE	2.75	8.34286	8.26923	3.224	0.82	0.001493
92411	UAAUACUGUCGGGUAAUGAUGG	22	hsa-miR-200c-3p	miR-200 family	FALSE						A			TRUE	9	C	U	FALSE	3.05	8.85714	8.88462	3.432	0.8186	0.001041
90504	UAAAGUGCUGACAGUGCAGAUA	22	hsa-miR-106b-5p		FALSE					A				FALSE				TRUE	42.95	78.8571	64.5385	1.936	0.8171	0.0001847
92456	UAAUACUGUCUGGUAAAAUCGU	22	hsa-miR-429	miR-200 family	FALSE									TRUE	19	C	U	FALSE	3.6	9.54286	11.1538	2.788	0.8171	0.0004467
85104	GUGAAAUGUUUAGGACCACUAG	22	hsa-miR-203a-3p		TRUE									FALSE				TRUE	95.15	346.6	331.808	3.445	0.8171	0.0005719
35731	CAUCUUCCAGUACAGUGUUGGA	22	hsa-miR-141-5p	miR-200 family	TRUE									FALSE				TRUE	10.35	28.0571	19.3462	3.012	0.8171	0.0006201
90838	UAACACUGUCUGGUAAAGAUGG	22	hsa-miR-141-3p	miR-200 family	TRUE									FALSE				TRUE	11.85	26.5714	26.3462	2.252	0.8157	0.0001695
91970	UAAUACUGCCGGGUAAUGAUGGAA	24	hsa-miR-200c-3p	miR-200 family	FALSE					A				FALSE				FALSE	164.05	368.771	332.731	2.208	0.8157	0.0004042
125106	UUAUCAGACUGAUGUUGAC	19	hsa-miR-21-5p		FALSE		UAGC			C				FALSE				TRUE	48.1	91.2286	36.6538	2.117	0.8157	0.001048
75469	GCUUCUGUAGUGUAGUGGUUAUC	23	hsa-miR-3182		FALSE							C	GGUUAUC	FALSE				FALSE	18.15	47.7429	21.4231	3.085	0.8143	0.0001179
32272	CAAUACUGCCUGGUAAUGAUGAC	23	hsa-miR-200b-3p	miR-200 family	FALSE			U	C	C				FALSE				FALSE	5.5	11.2857	12.5769	2.112	0.8143	0.0004026
58005	CUGACCUAUGAAUUGACAGC	20	hsa-miR-192-5p		FALSE						C			FALSE				TRUE	1476.05	3370.11	3795.5	2.093	0.8143	0.0005602
122853	UGUGCAAAUCUAUGUAAAACUG	22	hsa-miR-19a-3p	miR-17-92a family	FALSE						A			TRUE	15	C	U	FALSE	3.95	9.11429	4.92308	2.527	0.8129	0.0003979
31392	CAAAGUGCUUACAGUGCAGGUAG	23	hsa-miR-17-5p	miR-17-92a family	TRUE									FALSE				TRUE	136.45	314.486	163	2.401	0.8114	0.000159
92431	UAAUACUGUCUGGUAAAACC	20	hsa-miR-429	miR-200 family	FALSE						GU			FALSE				TRUE	12.95	28.7143	27	2.163	0.8086	0.0001753
58170	CUGACCUAUGAAUUGAUAGCC	21	hsa-miR-192-5p		FALSE									TRUE	17	C	U	FALSE	46.65	102.486	126.577	2.073	0.8086	0.0007936
117079	UGGAAGACUAGUGAUUUUGUUA	22	hsa-miR-7-5p		FALSE							GU	A	FALSE				FALSE	3.85	14.3714	3.96154	4.213	0.8086	0.0008369
117906	UGGAUAUGAUGACUGAUU	18	hsa-miR-4791		FALSE							AA	UU	FALSE				FALSE	9.2	19.3714	20.3846	2.113	0.8086	0.00789
90855	UAACACUGUCUGGUAACG	18	hsa-miR-200a-3p	miR-200 family	FALSE						AUGU			FALSE				TRUE	5.3	11.1429	10.2308	2.085	0.8057	0.0002984
92481	UAAUACUGUCUGGUAAUGAUGA	22	hsa-miR-200b-3p	miR-200 family	FALSE									TRUE	9	C	U	FALSE	6.05	16.4286	19.2692	2.78	0.8043	0.0002818
97596	UAGUACUGCCUGGUAAUGAUGAC	23	hsa-miR-200b-3p	miR-200 family	FALSE					C				TRUE	3	A	G	FALSE	7.2	13.6286	14.8077	1.974	0.8014	0.0005639
92206	UAAUACUGCCUGGUAAUGAUGACG	24	hsa-miR-200b-3p	miR-200 family	FALSE					CG				FALSE				TRUE	60.8	187.2	159.885	2.159	0.8014	0.002477
99091	UAUUGCACAUUACUAAGUUGCA	22	hsa-miR-32-5p		TRUE									FALSE				TRUE	10.3	22.2	17.4231	2.41	0.8014	0.005845
90503	UAAAGUGCUGACAGUGCAGAU	21	hsa-miR-106b-5p		TRUE									FALSE				TRUE	27.9	46.6286	40.0769	1.822	0.8	0.0001306
117085	UGGAAGACUAGUGAUUUUGUUGA	23	hsa-miR-7-5p		FALSE							U	A	FALSE				FALSE	5.8	15.8857	4.96154	3.118	0.8	0.001225
104809	UCGACCGGACCUCGACCGGCU	21	hsa-miR-1307-5p		TRUE									FALSE				TRUE	8.05	17.8286	18.1154	2.417	0.8	0.007222
