# Supplementary material for: A Comprehensive Approach to Sequence-oriented IsomiR annotation (CASMIR): demonstration with IsomiR profiling in colorectal neoplasia
Source: BMC Genomics. 2018 May 25;19:401. doi: 10.1186/s12864-018-4794-7 (PMC5970459; doi:10.1186/s12864-018-4794-7)
Supplement: Supplementary file 8 — Table S6. Most upregulated isomiRs in advanced adenoma. (XLSX 107 kb) [file 12864_2018_4794_MOESM8_ESM.xlsx]

## Sheet: Sheet1
Sequence number	Sequence	Sequence length	IsomiR of	miRNA family	Canonical form	5' addition	5' deletion	5' variations on canonical	5' variations on sequence	3' addition	3' deletion	3' variations_on canonical	3' variations_on sequence	Contain polymorphic change	Polymorphic change position	Polymorphic change position on canonical	Polymorphic change position on sequence	Template form	Average read counts in normal epithelia (n = 20)	Average read counts in CRC (n = 35)	Average read counts in adenoma (n = 26)	Fold Change Adenoma.vs.Normal	AUC Adenoma.vs.Normal	P value Adenoma.vs.Normal
117906	UGGAUAUGAUGACUGAUU	18	hsa-miR-4791		FALSE							AA	UU	FALSE				FALSE	9.2	19.3714	20.3846	2.311	0.9654	2.981e-10
98686	UAUGGCUUUUCAUUCCUAUGUG	22	hsa-miR-135b-5p		FALSE						A			FALSE				TRUE	8.7	101.829	90.8462	7.685	0.9635	0.003839
132236	UUUGGCAAUGGUAGAACUCACACU	24	hsa-miR-182-5p	miR-183 family	TRUE									FALSE				TRUE	78.7	458.657	416.615	4.738	0.9423	0.0001099
28375	AUGGCACUGGUAGAAUUCACUG	22	hsa-miR-183-5p	miR-183 family	FALSE		U			G				FALSE				TRUE	4.65	39.2857	28.6538	6.274	0.9385	1.093e-05
132238	UUUGGCAAUGGUAGAACUCACACUG	25	hsa-miR-182-5p	miR-183 family	FALSE					G				FALSE				TRUE	13.7	101.829	72.5769	4.991	0.9327	3.484e-05
132231	UUUGGCAAUGGUAGAACUCACAC	23	hsa-miR-182-5p	miR-183 family	FALSE						U			FALSE				TRUE	7.5	50.9429	58.1538	6.851	0.9308	0.0008055
58403	CUGACUUAUGAAUUGACAGCC	21	hsa-miR-192-5p		FALSE									TRUE	6	C	U	FALSE	23.45	65.2571	73.1923	3.118	0.9269	5.012e-07
98642	UAUGGCACUGGUAGAAUUCACUG	23	hsa-miR-183-5p	miR-183 family	FALSE					G				FALSE				TRUE	8.6	79.0286	58.8846	6.037	0.9269	9.252e-05
117910	UGGAUAUGAUGACUGAUUACC	21	hsa-miR-4791		FALSE							AA	UUACC	FALSE				FALSE	17.8	26.4	34.2308	2.144	0.925	3.483e-07
58012	CUGACCUAUGAAUUGACAGCC	21	hsa-miR-192-5p		TRUE									FALSE				TRUE	4356.55	7897.06	11236.7	2.319	0.9212	2.205e-07
129048	UUGACCUAUGAAUUGACAGCC	21	hsa-miR-192-5p		FALSE			C	U					FALSE				FALSE	22.3	45.4571	65.6154	2.732	0.9212	5.795e-07
92193	UAAUACUGCCUGGUAAUGAUGAC	23	hsa-miR-200b-3p	miR-200 family	FALSE					C				FALSE				TRUE	2000.9	4737.69	5519.15	2.478	0.9154	1.554e-06
58170	CUGACCUAUGAAUUGAUAGCC	21	hsa-miR-192-5p		FALSE									TRUE	17	C	U	FALSE	46.65	102.486	126.577	2.557	0.9135	3.934e-07
58401	CUGACUUAUGAAUUGACAGC	20	hsa-miR-192-5p		FALSE						C			TRUE	6	C	U	FALSE	7	22.6857	21.8846	3.027	0.9135	3.722e-05
58005	CUGACCUAUGAAUUGACAGC	20	hsa-miR-192-5p		FALSE						C			FALSE				TRUE	1476.05	3370.11	3795.5	2.29	0.9038	4.151e-07
33797	CAGACCUAUGAAUUGACAGCC	21	hsa-miR-192-5p		FALSE									TRUE	2	U	A	FALSE	5.2	9.34286	12.5385	2.284	0.9019	1.666e-06
92483	UAAUACUGUCUGGUAAUGAUGAC	23	hsa-miR-200b-3p	miR-200 family	FALSE					C				TRUE	9	C	U	FALSE	12.45	49.8571	42.1154	3.637	0.9019	8.097e-06
58168	CUGACCUAUGAAUUGAUAGC	20	hsa-miR-192-5p		FALSE						C			TRUE	17	C	U	FALSE	26.2	69.4571	71.8846	2.602	0.9019	1.968e-05
92471	UAAUACUGUCUGGUAACGAUGUU	23	hsa-miR-200a-3p	miR-200 family	FALSE					U				TRUE	4	C	U	FALSE	11.55	40.5714	40.6154	3.812	0.8981	1.906e-05
132288	UUUGGCACUAGCACAUUUUUGCU	23	hsa-miR-96-5p	miR-183 family	TRUE									FALSE				TRUE	9.35	65.1143	59.1154	5.591	0.8981	0.001227
92178	UAAUACUGCCUGGUAAUGAUG	21	hsa-miR-200b-3p	miR-200 family	FALSE						A			FALSE				TRUE	1127.6	1945.74	2554.65	2.027	0.8962	1.56e-06
129060	UUGACCUAUGAAUUGACAGCU	21	hsa-miR-192-5p		FALSE			C	U			C	U	FALSE				FALSE	3.45	6.94286	10.3077	3.005	0.8962	3.094e-05
707	AAAAUGGCCUUUCUGAAC	18	hsa-miR-3142		FALSE	AA					CAGA			TRUE	3	-	U	FALSE	2.8	3.57143	8.30769	2.685	0.8962	0.001216
57978	CUGACCUAUGAAUUGAC	17	hsa-miR-192-5p		FALSE						AGCC			FALSE				TRUE	95.9	195.429	217.615	2.025	0.8942	5.732e-06
92370	UAAUACUGCUGGGUAAUGAUGGA	23	hsa-miR-200c-3p	miR-200 family	FALSE									TRUE	10	C	U	FALSE	12.95	32.5429	36.6923	2.69	0.8942	8.943e-06
58110	CUGACCUAUGAAUUGACAGUC	21	hsa-miR-192-5p		FALSE									TRUE	20	C	U	FALSE	26.1	56.7429	65.2692	2.395	0.8923	1.361e-05
132233	UUUGGCAAUGGUAGAACUCACACC	24	hsa-miR-182-5p	miR-183 family	FALSE							U	C	FALSE				FALSE	4.1	21.9429	19.0769	4.14	0.8923	0.00554
129046	UUGACCUAUGAAUUGACAGC	20	hsa-miR-192-5p		FALSE			C	U		C			FALSE				FALSE	6.45	15.3143	16.4231	2.533	0.8885	9.232e-06
60397	CUGUCCUAUGAAUUGACAGCC	21	hsa-miR-192-5p		FALSE									TRUE	4	A	U	FALSE	3.5	6.71429	8.42308	2.469	0.8885	1.067e-05
90890	UAACACUGUCUGGUAACGAUGU	22	hsa-miR-200a-3p	miR-200 family	TRUE									FALSE				TRUE	561.2	1475.97	2012.38	3.243	0.8846	2.931e-05
58121	CUGACCUAUGAAUUGACAUCC	21	hsa-miR-192-5p		FALSE									TRUE	19	G	U	FALSE	3.8	5.68571	8.03846	2.01	0.8808	0.0009569
85098	GUGAAAUGUUUAGGACCACU	20	hsa-miR-203a-3p		FALSE						AG			FALSE				TRUE	22.65	123.314	94.5385	3.743	0.8788	0.0001544
132792	UUUGUUCGUUCGGCUUGCGUGU	22	hsa-miR-375		FALSE							A	U	TRUE	16	C	U	FALSE	4.9	8.8	18.6154	3.328	0.8788	0.008819
2368	AAAUGGAUUUUUGGAGCAGGG	21	hsa-miR-1246		FALSE	A				G				FALSE				FALSE	4.25	33.9714	9.84615	2.547	0.8769	1.678e-06
118148	UGGAUUUUUGGAGCAGG	17	hsa-miR-1246		FALSE		AA							FALSE				TRUE	0.1	20.7429	1.65385	16.5385	0.875	1.04e-08
92551	UAAUAUUGCCUGGUAAUGAUGAC	23	hsa-miR-200b-3p	miR-200 family	FALSE					C				TRUE	6	C	U	FALSE	6.3	15.2	15.2308	2.418	0.8731	1.929e-05
91969	UAAUACUGCCGGGUAAUGAUGGA	23	hsa-miR-200c-3p	miR-200 family	TRUE									FALSE				TRUE	1757.95	3058.89	4000.88	2.089	0.8712	4.954e-05
92412	UAAUACUGUCGGGUAAUGAUGGA	23	hsa-miR-200c-3p	miR-200 family	FALSE									TRUE	9	C	U	FALSE	12.05	34.9714	33.8077	2.815	0.8712	9.25e-05
90898	UAACACUGUCUGGUAACGAUGUU	23	hsa-miR-200a-3p	miR-200 family	FALSE					U				FALSE				TRUE	465.55	1439.77	1564.42	3.094	0.8692	0.0001095
132228	UUUGGCAAUGGUAGAACUCAC	21	hsa-miR-182-5p	miR-183 family	FALSE						ACU			FALSE				TRUE	6.1	30.8571	31.6538	4.776	0.8692	0.0003389
58748	CUGAUCUAUGAAUUGACAGCC	21	hsa-miR-192-5p		FALSE									TRUE	5	C	U	FALSE	4.35	8.71429	9.42308	2.105	0.8673	1.362e-05
40172	CCGACCUAUGAAUUGACAGC	20	hsa-miR-192-5p		FALSE						C			TRUE	2	U	C	FALSE	6.15	11.6571	12.5769	2.071	0.8673	2.23e-05
92411	UAAUACUGUCGGGUAAUGAUGG	22	hsa-miR-200c-3p	miR-200 family	FALSE						A			TRUE	9	C	U	FALSE	3.05	8.85714	8.88462	3.286	0.8673	5.224e-05
7783	AAUACUGCCUGGUAAUGAUGACU	23	hsa-miR-200b-3p	miR-200 family	FALSE		U			CU				FALSE				FALSE	440.65	768.886	1029.23	2.043	0.8635	7.679e-05
28373	AUGGCACUGGUAGAAUUCACU	21	hsa-miR-183-5p	miR-183 family	FALSE		U							FALSE				TRUE	6.35	32.0286	23.7692	3.558	0.8635	0.0005808
98640	UAUGGCACUGGUAGAAUUCACU	22	hsa-miR-183-5p	miR-183 family	TRUE									FALSE				TRUE	38.4	213	167.385	4.006	0.8596	0.0002915
21358	AGGCUGUGAUGCUCUCCUGAGCCC	24	hsa-miR-7974		TRUE									FALSE				TRUE	1.65	13.2857	6.5	4.499	0.8596	0.000451
58414	CUGACUUAUGAAUUGACAGCU	21	hsa-miR-192-5p		FALSE							C	U	TRUE	6	C	U	FALSE	4.15	9.25714	11.3846	2.954	0.8558	0.0003111
132786	UUUGUUCGUUCGGCUUGCGUGA	22	hsa-miR-375		FALSE									TRUE	16	C	U	FALSE	16	22.3714	42.2692	2.332	0.8558	0.009824
92555	UAAUAUUGCCUGGUAAUGAUGACU	24	hsa-miR-200b-3p	miR-200 family	FALSE					CU				TRUE	6	C	U	FALSE	4.5	9.82857	10.8462	2.553	0.8538	1.727e-05
57931	CUGACCUAUGAAUCGACAGCC	21	hsa-miR-192-5p		FALSE									TRUE	14	U	C	FALSE	16.8	26.9714	34.3846	1.948	0.8538	5.808e-05
92211	UAAUACUGCCUGGUAAUGAUGACU	24	hsa-miR-200b-3p	miR-200 family	FALSE					CU				FALSE				FALSE	1227.4	2463.57	2971.31	2.163	0.8538	7.656e-05
92206	UAAUACUGCCUGGUAAUGAUGACG	24	hsa-miR-200b-3p	miR-200 family	FALSE					CG				FALSE				TRUE	60.8	187.2	159.885	2.535	0.8538	0.0002919
92194	UAAUACUGCCUGGUAAUGAUGACA	24	hsa-miR-200b-3p	miR-200 family	FALSE					CA				FALSE				FALSE	470.55	1191.14	1158.12	2.353	0.8519	6.92e-05
59675	CUGGCCUAUGAAUUGACAGC	20	hsa-miR-192-5p		FALSE						C			TRUE	4	A	G	FALSE	6	13.3143	13.4231	2.186	0.85	2.047e-05
28378	AUGGCACUGGUAGAAUUCACUGU	23	hsa-miR-183-5p	miR-183 family	FALSE		U			GU				FALSE				TRUE	1.85	10.2857	8.23077	4.655	0.85	0.0002815
85104	GUGAAAUGUUUAGGACCACUAG	22	hsa-miR-203a-3p		TRUE									FALSE				TRUE	95.15	346.6	331.808	3.226	0.85	0.0003754
57956	CUGACCUAUGAAUUAACAGCC	21	hsa-miR-192-5p		FALSE									TRUE	15	G	A	FALSE	7.45	11.7429	15.1154	2.009	0.8481	0.0002045
90876	UAACACUGUCUGGUAACGAUG	21	hsa-miR-200a-3p	miR-200 family	FALSE						U			FALSE				TRUE	608.55	1254.54	1424.65	2.133	0.8462	3.798e-05
12802	ACCUUCUUGUAUAAGCACUGUGC	23	hsa-miR-1248		FALSE						UAAA			FALSE				TRUE	11.5	14.9429	21.6154	1.81	0.8462	8.353e-05
92440	UAAUACUGUCUGGUAAAACCGU	22	hsa-miR-429	miR-200 family	TRUE									FALSE				TRUE	299.55	795.971	937.423	2.866	0.8462	0.0001559
118150	UGGAUUUUUGGAGCAGGG	18	hsa-miR-1246		FALSE		AA			G				FALSE				FALSE	3.8	22.4857	8.11538	2.317	0.8423	0.0001309
92548	UAAUAUUGCCUGGUAAUGAUG	21	hsa-miR-200b-3p	miR-200 family	FALSE						A			TRUE	6	C	U	FALSE	3	5.68571	7.42308	2.654	0.8404	4.701e-05
32272	CAAUACUGCCUGGUAAUGAUGAC	23	hsa-miR-200b-3p	miR-200 family	FALSE			U	C	C				FALSE				FALSE	5.5	11.2857	12.5769	2.261	0.8404	0.0001318
92467	UAAUACUGUCUGGUAACGAUGU	22	hsa-miR-200a-3p	miR-200 family	FALSE									TRUE	4	C	U	FALSE	6.9	20.7429	23.8462	3.466	0.8404	0.0001796
109487	UGAAAUGUUUAGGACCACUAG	21	hsa-miR-203a-3p		FALSE		G							FALSE				TRUE	113.05	368.029	324.808	2.755	0.8404	0.0002239
92541	UAAUAUUGCCGGGUAAUGAUGGA	23	hsa-miR-200c-3p	miR-200 family	FALSE									TRUE	6	C	U	FALSE	10.1	18.8571	21.1154	1.971	0.8404	0.000443
98691	UAUGGCUUUUCAUUCCUAUGUGU	23	hsa-miR-135b-5p		FALSE							A	U	FALSE				FALSE	2.45	19.3143	21.3846	7.705	0.8404	0.007175
92180	UAAUACUGCCUGGUAAUGAUGAA	23	hsa-miR-200b-3p	miR-200 family	FALSE					A				FALSE				FALSE	149	289.314	402	2.369	0.8385	0.0008974
27316	AUCUUACUGGGCAGCAUUGGA	21	hsa-miR-200b-5p	miR-200 family	FALSE		C							FALSE				TRUE	3.75	6	8.23077	2.234	0.8365	0.0001209
58179	CUGACCUAUGAAUUGAUAGCU	21	hsa-miR-192-5p		FALSE							C	U	TRUE	17	C	U	FALSE	7.1	13.4286	16.6538	2.444	0.8365	0.0002512
92667	UAAUGCUGCCUGGUAAUGAUGAC	23	hsa-miR-200b-3p	miR-200 family	FALSE					C				TRUE	5	A	G	FALSE	10.15	30.2	25.5385	2.178	0.8365	0.0005929
40174	CCGACCUAUGAAUUGACAGCC	21	hsa-miR-192-5p		FALSE									TRUE	2	U	C	FALSE	16.75	27.5714	33.6154	1.953	0.8346	9.144e-05
98637	UAUGGCACUGGUAGAAUUCACC	22	hsa-miR-183-5p	miR-183 family	FALSE							U	C	FALSE				FALSE	2.2	10.0571	8.23077	3.842	0.8346	0.004377
58195	CUGACCUAUGAAUUGGCAGCC	21	hsa-miR-192-5p		FALSE									TRUE	16	A	G	FALSE	21.1	34.1143	41.5	1.844	0.8327	0.0001489
92302	UAAUACUGCCUGGUAGUGAUGAC	23	hsa-miR-200b-3p	miR-200 family	FALSE					C				TRUE	16	A	G	FALSE	6.95	13.6	15.0385	2.154	0.8327	0.0008078
122594	UGUGAAAUGUUUAGGACCACU	21	hsa-miR-203a-3p		FALSE	U					G			FALSE				TRUE	3.9	17.1429	14.1154	3.494	0.8327	0.0008289
132868	UUUGUUUGUUCGGCUCGCGUGU	22	hsa-miR-375		FALSE							A	U	TRUE	7	C	U	FALSE	3.15	4.51429	8.96154	2.707	0.8327	0.002536
2879	AACAGGUGACUGGUUAGACA	20	hsa-miR-552-3p		FALSE						A			FALSE				TRUE	50.85	498.943	266.115	3.73	0.8327	0.007228
92127	UAAUACUGCCUGGUAAUAAUGAC	23	hsa-miR-200b-3p	miR-200 family	FALSE					C				TRUE	18	G	A	FALSE	4.4	8.91429	8.80769	2.072	0.8308	0.0003333
92242	UAAUACUGCCUGGUAAUGAUGGC	23	hsa-miR-200b-3p	miR-200 family	FALSE							A	GC	FALSE				FALSE	9.65	20.6857	21.9231	2.226	0.8288	0.0001978
128908	UUGAACUGUUAAGAACCACUGG	22	hsa-miR-203b-3p		FALSE						A			FALSE				TRUE	2.45	7.08571	8.5	4.185	0.8269	7.814e-05
54359	CUAAUACUGCCGGGUAAUGAUG	22	hsa-miR-200c-3p	miR-200 family	FALSE	C					A			FALSE				TRUE	3.45	6.45714	7.23077	2.147	0.8269	8.409e-05
114837	UGAUACUGCCUGGUAAUGAUGAC	23	hsa-miR-200b-3p	miR-200 family	FALSE					C				TRUE	2	A	G	FALSE	7.35	12.6857	15.1923	2.04	0.8269	0.0001097
92481	UAAUACUGUCUGGUAAUGAUGA	22	hsa-miR-200b-3p	miR-200 family	FALSE									TRUE	9	C	U	FALSE	6.05	16.4286	19.2692	3.205	0.8269	0.0003798
90885	UAACACUGUCUGGUAACGAUGCU	23	hsa-miR-200a-3p	miR-200 family	FALSE							U	CU	FALSE				FALSE	2.5	5.71429	7.53846	3.342	0.8269	0.001036
57929	CUGACCUAUGAAUCGACAGC	20	hsa-miR-192-5p		FALSE						C			TRUE	14	U	C	FALSE	5.6	11.4	11.7308	2.07	0.825	0.0001937
114828	UGAUACUGCCGGGUAAUGAUGGA	23	hsa-miR-200c-3p	miR-200 family	FALSE									TRUE	2	A	G	FALSE	5.15	8.42857	10.2692	1.971	0.825	0.0002766
57998	CUGACCUAUGAAUUGACAG	19	hsa-miR-192-5p		FALSE						CC			FALSE				TRUE	16.95	46.6286	35.9231	2.109	0.8231	0.000103
97596	UAGUACUGCCUGGUAAUGAUGAC	23	hsa-miR-200b-3p	miR-200 family	FALSE					C				TRUE	3	A	G	FALSE	7.2	13.6286	14.8077	2.048	0.8231	0.0004973
57829	CUGACCCAUGAAUUGACAGCC	21	hsa-miR-192-5p		FALSE									TRUE	7	U	C	FALSE	9.85	14.7714	19.3077	1.868	0.8231	0.0005536
92112	UAAUACUGCCUGGUAACGAUGAC	23	hsa-miR-200b-3p	miR-200 family	FALSE					C				TRUE	17	U	C	FALSE	5.5	10.9429	11.7692	2.175	0.8231	0.0005792
109481	UGAAAUGUUUAGGACCACU	19	hsa-miR-203a-3p		FALSE		G				UAG			FALSE				TRUE	18.85	78.4	50.1923	2.59	0.8231	0.0007814
7777	AAUACUGCCUGGUAAUGAUGAC	22	hsa-miR-200b-3p	miR-200 family	FALSE		U			C				FALSE				TRUE	70.85	108.371	142.231	1.799	0.8231	0.0008719
90901	UAACACUGUCUGGUAACGAUGUUC	24	hsa-miR-200a-3p	miR-200 family	FALSE					UC				FALSE				TRUE	7.55	18.3714	23.3077	2.917	0.8231	0.002439
91971	UAAUACUGCCGGGUAAUGAUGGAAA	25	hsa-miR-200c-3p	miR-200 family	FALSE					AA				FALSE				FALSE	9.9	27.8286	23.5	2.388	0.8212	0.0007009
85099	GUGAAAUGUUUAGGACCACUA	21	hsa-miR-203a-3p		FALSE						G			FALSE				TRUE	7.95	27.9714	26.2308	3.142	0.8212	0.001579
92085	UAAUACUGCCUGGCAAUGAUGAC	23	hsa-miR-200b-3p	miR-200 family	FALSE					C				TRUE	14	U	C	FALSE	4.7	9.05714	10.1923	2.251	0.8192	9.938e-05
58171	CUGACCUAUGAAUUGAUAGCCA	22	hsa-miR-192-5p		FALSE					A				TRUE	17	C	U	FALSE	5.65	8.51429	11.5	1.972	0.8173	0.0001528
86380	GUGGGGGAGAGGCUGUCG	18	hsa-miR-1275		FALSE					G				FALSE				FALSE	3.35	3.54286	8.07692	2.369	0.8173	0.0002659
68569	GAUUGUCACGUUCUGAUU	18	hsa-miR-5701		FALSE			UU	G					FALSE				FALSE	11.4	13.5714	17.7692	1.636	0.8154	0.0002515
90779	UAACACUGCCUGGUAAUGAUGAC	23	hsa-miR-200b-3p	miR-200 family	FALSE					C				TRUE	4	U	C	FALSE	4.2	7.74286	9.11538	2.132	0.8154	0.0005326
92456	UAAUACUGUCUGGUAAAAUCGU	22	hsa-miR-429	miR-200 family	FALSE									TRUE	19	C	U	FALSE	3.6	9.54286	11.1538	3.306	0.8135	5.07e-05
8694	AAUGGAUUUUUGGAGCAGGG	20	hsa-miR-1246		FALSE					G				FALSE				FALSE	2.9	35.3429	7.03846	2.773	0.8135	7.794e-05
92116	UAAUACUGCCUGGUAACGAUGACU	24	hsa-miR-200b-3p	miR-200 family	FALSE					CU				TRUE	17	U	C	FALSE	2.95	5.82857	6.19231	2.101	0.8135	0.0002446
90934	UAACACUGUCUGGUAAUGAUGUU	23	hsa-miR-200a-3p	miR-200 family	FALSE					U				TRUE	17	C	U	FALSE	2.25	6.14286	7.07692	3.413	0.8135	0.0003325
132801	UUUGUUCGUUCGGUUCGCGUGA	22	hsa-miR-375		FALSE									TRUE	14	C	U	FALSE	12.7	16.1429	26.7692	1.889	0.8135	0.007668
58297	CUGACCUGUGAAUUGACAGCC	21	hsa-miR-192-5p		FALSE									TRUE	8	A	G	FALSE	10.55	17.1714	20.0385	1.85	0.8115	0.0004511
91798	UAAUACCGCCUGGUAAUGAUGAC	23	hsa-miR-200b-3p	miR-200 family	FALSE					C				TRUE	7	U	C	FALSE	6.75	13.1714	14.4231	2.031	0.8115	0.0009945
90903	UAACACUGUCUGGUAACGAUGUUU	24	hsa-miR-200a-3p	miR-200 family	FALSE					UU				FALSE				FALSE	77.35	232	229.577	2.792	0.8115	0.0009983
27306	AUCUUACCGGACAGUGCUGGA	21	hsa-miR-200a-5p	miR-200 family	FALSE		C							FALSE				TRUE	13.95	26.9714	27.9615	1.962	0.8096	0.0004537
91789	UAAUACCGCCGGGUAAUGAUGGA	23	hsa-miR-200c-3p	miR-200 family	FALSE									TRUE	7	U	C	FALSE	5.45	8.11429	10.8846	2.018	0.8077	0.0009288
110110	UGAAUGAAAAUGGCCUUUCUGAAC	24	hsa-miR-3142		FALSE	UGAAUGAA								TRUE	3	-	U	FALSE	5.25	6.85714	10.0385	1.803	0.8077	0.001342
30444	AUUGUCACGUUCUGAUU	17	hsa-miR-5701		FALSE		UU							FALSE				TRUE	3.45	5.14286	6.96154	1.82	0.8077	0.009449
91968	UAAUACUGCCGGGUAAUGAUGG	22	hsa-miR-200c-3p	miR-200 family	FALSE						A			FALSE				TRUE	299.1	480.714	615.769	1.931	0.8058	0.0001531
109489	UGAAAUGUUUAGGACCACUAGAA	23	hsa-miR-203a-3p		FALSE		G			AA				FALSE				FALSE	3.05	8.08571	11.8462	3.612	0.8058	0.00784
92151	UAAUACUGCCUGGUAAUGACGAC	23	hsa-miR-200b-3p	miR-200 family	FALSE					C				TRUE	20	U	C	FALSE	6.35	10.6	12.3462	1.914	0.8038	0.0008265
95708	UAGCACUGUCUGGUAACGAUGUU	23	hsa-miR-200a-3p	miR-200 family	FALSE					U				TRUE	3	A	G	FALSE	2.7	7.45714	7.19231	2.763	0.8038	0.001233
58091	CUGACCUAUGAAUUGACAGCU	21	hsa-miR-192-5p		FALSE							C	U	FALSE				FALSE	715	1148.74	1581.65	2.008	0.8038	0.002151
97456	UAGGUAGUUUCAUGUUGUUGGG	22	hsa-miR-196a-5p		TRUE									FALSE				TRUE	38.7	99.1143	73.9231	2.112	0.8019	6.881e-05
59677	CUGGCCUAUGAAUUGACAGCC	21	hsa-miR-192-5p		FALSE									TRUE	4	A	G	FALSE	19.35	31.6	36.6154	1.808	0.8019	0.0002944
58213	CUGACCUAUGAAUUGUCAGCC	21	hsa-miR-192-5p		FALSE									TRUE	16	A	U	FALSE	4.15	5.77143	7.53846	1.973	0.8019	0.0003607
57827	CUGACCCAUGAAUUGACAGC	20	hsa-miR-192-5p		FALSE						C			TRUE	7	U	C	FALSE	3.5	6.4	7.23077	2.009	0.8019	0.0003953
104809	UCGACCGGACCUCGACCGGCU	21	hsa-miR-1307-5p		TRUE									FALSE				TRUE	8.05	17.8286	18.1154	2.476	0.8019	0.002369
85105	GUGAAAUGUUUAGGACCACUAGA	23	hsa-miR-203a-3p		FALSE					A				FALSE				TRUE	20.8	57.3714	88	3.717	0.8019	0.007704
8695	AAUGGAUUUUUGGAGCAGGGA	21	hsa-miR-1246		FALSE					GA				FALSE				FALSE	0.1	16.1429	1.19231	11.9231	0.8	2.49e-07
110624	UGACCUAUGAAUUGAUAGCCAGU	23	hsa-miR-192-5p		FALSE		C			AGU				TRUE	17	C	U	FALSE	7	12.0571	14.3846	2.053	0.8	0.0001974
129049	UUGACCUAUGAAUUGACAGCCA	22	hsa-miR-192-5p		FALSE			C	U	A				FALSE				FALSE	11.35	17.4	21.2308	1.829	0.8	0.0004726
91995	UAAUACUGCCGGGUAAUGAUGGU	23	hsa-miR-200c-3p	miR-200 family	FALSE							A	U	FALSE				FALSE	88.45	146.714	188.769	1.975	0.8	0.0005239
92480	UAAUACUGUCUGGUAAUGAUG	21	hsa-miR-429	miR-200 family	FALSE							AACCGU	UGAUG	FALSE				FALSE	4.15	8.25714	9.65385	2.294	0.8	0.0008373
92487	UAAUACUGUCUGGUAAUGAUGACU	24	hsa-miR-200b-3p	miR-200 family	FALSE					CU				TRUE	9	C	U	FALSE	2.75	8.34286	8.26923	3.122	0.8	0.0009629
