# Supplementary material for: A Comprehensive Approach to Sequence-oriented IsomiR annotation (CASMIR): demonstration with IsomiR profiling in colorectal neoplasia
Source: BMC Genomics. 2018 May 25;19:401. doi: 10.1186/s12864-018-4794-7 (PMC5970459; doi:10.1186/s12864-018-4794-7)
Supplement: Supplementary file 9 — Table S7. Commonly upregulated isomiRs in colorectal cancer and advanced adenoma. (XLSX 40 kb) [file 12864_2018_4794_MOESM9_ESM.xlsx]

## Sheet: Sheet1
Sequence number	Sequence	Sequence length	IsomiR of	miRNA family	Canonical form	5' addition	5' deletion	5' variations on canonical	5' variations on sequence	3' addition	3' deletion	3' variations_on canonical	3' variations_on sequence	Contain polymorphic change	Polymorphic change position	Polymorphic change position on canonical (from)	Polymorphic change position on sequence (to)	Template form	Average read counts in normal epithelia (n = 20)	Average read counts in CRC (n = 35)	Average read counts in adenoma (n = 26)	Fold Change CRC.vs.Normal	AUC CRC.vs.Normal	P value CRC.vs.Normal	Fold Change Adenoma.vs.Normal	AUC Adenoma.vs.Normal	P value Adenoma.vs.Normal
118148	UGGAUUUUUGGAGCAGG	17	hsa-miR-1246		FALSE		AA							FALSE				TRUE	0.1	20.7429	1.65385	207.429	0.9857	4.16e-14	16.5385	0.875	1.04e-08
98642	UAUGGCACUGGUAGAAUUCACUG	23	hsa-miR-183-5p	miR-183 family	FALSE					G				FALSE				TRUE	8.6	79.0286	58.8846	9.259	0.98	5.137e-07	6.037	0.9269	9.252e-05
132288	UUUGGCACUAGCACAUUUUUGCU	23	hsa-miR-96-5p	miR-183 family	TRUE									FALSE				TRUE	9.35	65.1143	59.1154	7.38	0.9786	5.008e-07	5.591	0.8981	0.001227
28375	AUGGCACUGGUAGAAUUCACUG	22	hsa-miR-183-5p	miR-183 family	FALSE		U			G				FALSE				TRUE	4.65	39.2857	28.6538	9.144	0.9771	5.991e-06	6.274	0.9385	1.093e-05
132231	UUUGGCAAUGGUAGAACUCACAC	23	hsa-miR-182-5p	miR-183 family	FALSE						U			FALSE				TRUE	7.5	50.9429	58.1538	7.31	0.9714	1.314e-05	6.851	0.9308	0.0008055
132238	UUUGGCAAUGGUAGAACUCACACUG	25	hsa-miR-182-5p	miR-183 family	FALSE					G				FALSE				TRUE	13.7	101.829	72.5769	7.607	0.96	2.816e-06	4.991	0.9327	3.484e-05
98640	UAUGGCACUGGUAGAAUUCACU	22	hsa-miR-183-5p	miR-183 family	TRUE									FALSE				TRUE	38.4	213	167.385	5.958	0.9543	3.592e-07	4.006	0.8596	0.0002915
132236	UUUGGCAAUGGUAGAACUCACACU	24	hsa-miR-182-5p	miR-183 family	TRUE									FALSE				TRUE	78.7	458.657	416.615	6.073	0.9514	1.034e-06	4.738	0.9423	0.0001099
98686	UAUGGCUUUUCAUUCCUAUGUG	22	hsa-miR-135b-5p		FALSE						A			FALSE				TRUE	8.7	101.829	90.8462	11.52	0.9429	7.576e-05	7.685	0.9635	0.003839
28373	AUGGCACUGGUAGAAUUCACU	21	hsa-miR-183-5p	miR-183 family	FALSE		U							FALSE				TRUE	6.35	32.0286	23.7692	5.776	0.9414	1.049e-05	3.558	0.8635	0.0005808
21358	AGGCUGUGAUGCUCUCCUGAGCCC	24	hsa-miR-7974		TRUE									FALSE				TRUE	1.65	13.2857	6.5	8.68	0.9386	0.0001723	4.499	0.8596	0.000451
8695	AAUGGAUUUUUGGAGCAGGGA	21	hsa-miR-1246		FALSE					GA				FALSE				FALSE	0.1	16.1429	1.19231	161.429	0.9371	2.1e-11	11.9231	0.8	2.49e-07
132228	UUUGGCAAUGGUAGAACUCAC	21	hsa-miR-182-5p	miR-183 family	FALSE						ACU			FALSE				TRUE	6.1	30.8571	31.6538	5.755	0.9343	5.633e-06	4.776	0.8692	0.0003389
2368	AAAUGGAUUUUUGGAGCAGGG	21	hsa-miR-1246		FALSE	A				G				FALSE				FALSE	4.25	33.9714	9.84615	8.657	0.9271	0.006371	2.547	0.8769	1.678e-06
92483	UAAUACUGUCUGGUAAUGAUGAC	23	hsa-miR-200b-3p	miR-200 family	FALSE					C				TRUE	9	C	U	FALSE	12.45	49.8571	42.1154	4.37	0.9271	0.0002391	3.637	0.9019	8.097e-06
28378	AUGGCACUGGUAGAAUUCACUGU	23	hsa-miR-183-5p	miR-183 family	FALSE		U			GU				FALSE				TRUE	1.85	10.2857	8.23077	6.016	0.9257	0.0005453	4.655	0.85	0.0002815
132233	UUUGGCAAUGGUAGAACUCACACC	24	hsa-miR-182-5p	miR-183 family	FALSE							U	C	FALSE				FALSE	4.1	21.9429	19.0769	5.842	0.9186	6.947e-05	4.14	0.8923	0.00554
90898	UAACACUGUCUGGUAACGAUGUU	23	hsa-miR-200a-3p	miR-200 family	FALSE					U				FALSE				TRUE	465.55	1439.77	1564.42	2.872	0.9114	1.529e-05	3.094	0.8692	0.0001095
98691	UAUGGCUUUUCAUUCCUAUGUGU	23	hsa-miR-135b-5p		FALSE							A	U	FALSE				FALSE	2.45	19.3143	21.3846	8.883	0.9071	0.001004	7.705	0.8404	0.007175
98637	UAUGGCACUGGUAGAAUUCACC	22	hsa-miR-183-5p	miR-183 family	FALSE							U	C	FALSE				FALSE	2.2	10.0571	8.23077	5.632	0.9057	5.262e-05	3.842	0.8346	0.004377
118150	UGGAUUUUUGGAGCAGGG	18	hsa-miR-1246		FALSE		AA			G				FALSE				FALSE	3.8	22.4857	8.11538	6.244	0.8957	0.007109	2.317	0.8423	0.0001309
92471	UAAUACUGUCUGGUAACGAUGUU	23	hsa-miR-200a-3p	miR-200 family	FALSE					U				TRUE	4	C	U	FALSE	11.55	40.5714	40.6154	3.874	0.8914	0.0002302	3.812	0.8981	1.906e-05
95708	UAGCACUGUCUGGUAACGAUGUU	23	hsa-miR-200a-3p	miR-200 family	FALSE					U				TRUE	3	A	G	FALSE	2.7	7.45714	7.19231	3.167	0.8886	1.633e-05	2.763	0.8038	0.001233
90903	UAACACUGUCUGGUAACGAUGUUU	24	hsa-miR-200a-3p	miR-200 family	FALSE					UU				FALSE				FALSE	77.35	232	229.577	2.916	0.8843	0.0002806	2.792	0.8115	0.0009983
92667	UAAUGCUGCCUGGUAAUGAUGAC	23	hsa-miR-200b-3p	miR-200 family	FALSE					C				TRUE	5	A	G	FALSE	10.15	30.2	25.5385	2.828	0.88	9.223e-05	2.178	0.8365	0.0005929
92412	UAAUACUGUCGGGUAAUGAUGGA	23	hsa-miR-200c-3p	miR-200 family	FALSE									TRUE	9	C	U	FALSE	12.05	34.9714	33.8077	3.096	0.8786	0.0009096	2.815	0.8712	9.25e-05
90890	UAACACUGUCUGGUAACGAUGU	22	hsa-miR-200a-3p	miR-200 family	TRUE									FALSE				TRUE	561.2	1475.97	2012.38	2.405	0.87	2.93e-05	3.243	0.8846	2.931e-05
92440	UAAUACUGUCUGGUAAAACCGU	22	hsa-miR-429		TRUE									FALSE				TRUE	299.55	795.971	937.423	2.443	0.8657	7.876e-05	2.866	0.8462	0.0001559
2879	AACAGGUGACUGGUUAGACA	20	hsa-miR-552-3p		FALSE						A			FALSE				TRUE	50.85	498.943	266.115	9.152	0.8643	0.0005711	3.73	0.8327	0.007228
92370	UAAUACUGCUGGGUAAUGAUGGA	23	hsa-miR-200c-3p	miR-200 family	FALSE									TRUE	10	C	U	FALSE	12.95	32.5429	36.6923	2.613	0.8614	4.778e-05	2.69	0.8942	8.943e-06
57998	CUGACCUAUGAAUUGACAG	19	hsa-miR-192-5p		FALSE						CC			FALSE				TRUE	16.95	46.6286	35.9231	2.738	0.86	0.0002514	2.109	0.8231	0.000103
90885	UAACACUGUCUGGUAACGAUGCU	23	hsa-miR-200a-3p	miR-200 family	FALSE							U	CU	FALSE				FALSE	2.5	5.71429	7.53846	2.628	0.8571	0.0003422	3.342	0.8269	0.001036
58401	CUGACUUAUGAAUUGACAGC	20	hsa-miR-192-5p		FALSE						C			TRUE	6	C	U	FALSE	7	22.6857	21.8846	3.243	0.8543	0.0001099	3.027	0.9135	3.722e-05
92193	UAAUACUGCCUGGUAAUGAUGAC	23	hsa-miR-200b-3p	miR-200 family	FALSE					C				FALSE				TRUE	2000.9	4737.69	5519.15	2.138	0.8543	5.52e-05	2.478	0.9154	1.554e-06
92551	UAAUAUUGCCUGGUAAUGAUGAC	23	hsa-miR-200b-3p	miR-200 family	FALSE					C				TRUE	6	C	U	FALSE	6.3	15.2	15.2308	2.553	0.85	3.828e-05	2.418	0.8731	1.929e-05
91971	UAAUACUGCCGGGUAAUGAUGGAAA	25	hsa-miR-200c-3p	miR-200 family	FALSE					AA				FALSE				FALSE	9.9	27.8286	23.5	2.956	0.8471	0.0003297	2.388	0.8212	0.0007009
58403	CUGACUUAUGAAUUGACAGCC	21	hsa-miR-192-5p		FALSE									TRUE	6	C	U	FALSE	23.45	65.2571	73.1923	2.747	0.8457	0.0002249	3.118	0.9269	5.012e-07
92242	UAAUACUGCCUGGUAAUGAUGGC	23	hsa-miR-200b-3p	miR-200 family	FALSE							A	GC	FALSE				FALSE	9.65	20.6857	21.9231	2.175	0.8414	0.0001093	2.226	0.8288	0.0001978
92194	UAAUACUGCCUGGUAAUGAUGACA	24	hsa-miR-200b-3p	miR-200 family	FALSE					CA				FALSE				FALSE	470.55	1191.14	1158.12	2.343	0.8371	0.0002695	2.353	0.8519	6.92e-05
58168	CUGACCUAUGAAUUGAUAGC	20	hsa-miR-192-5p		FALSE						C			TRUE	17	C	U	FALSE	26.2	69.4571	71.8846	2.55	0.8329	0.0002247	2.602	0.9019	1.968e-05
90934	UAACACUGUCUGGUAAUGAUGUU	23	hsa-miR-200a-3p	miR-200 family	FALSE					U				TRUE	17	C	U	FALSE	2.25	6.14286	7.07692	3.174	0.8329	0.0001671	3.413	0.8135	0.0003325
92467	UAAUACUGUCUGGUAACGAUGU	22	hsa-miR-200a-3p	miR-200 family	FALSE									TRUE	4	C	U	FALSE	6.9	20.7429	23.8462	3.029	0.83	0.0002018	3.466	0.8404	0.0001796
85098	GUGAAAUGUUUAGGACCACU	20	hsa-miR-203a-3p		FALSE						AG			FALSE				TRUE	22.65	123.314	94.5385	5.352	0.83	0.001313	3.743	0.8788	0.0001544
109481	UGAAAUGUUUAGGACCACU	19	hsa-miR-203a-3p		FALSE		G				UAG			FALSE				TRUE	18.85	78.4	50.1923	3.984	0.8257	0.002359	2.59	0.8231	0.0007814
129046	UUGACCUAUGAAUUGACAGC	20	hsa-miR-192-5p		FALSE			C	U		C			FALSE				FALSE	6.45	15.3143	16.4231	2.314	0.8229	0.0007075	2.533	0.8885	9.232e-06
90901	UAACACUGUCUGGUAACGAUGUUC	24	hsa-miR-200a-3p	miR-200 family	FALSE					UC				FALSE				TRUE	7.55	18.3714	23.3077	2.515	0.82	0.001339	2.917	0.8231	0.002439
92487	UAAUACUGUCUGGUAAUGAUGACU	24	hsa-miR-200b-3p	miR-200 family	FALSE					CU				TRUE	9	C	U	FALSE	2.75	8.34286	8.26923	3.224	0.82	0.001493	3.122	0.8	0.0009629
92411	UAAUACUGUCGGGUAAUGAUGG	22	hsa-miR-200c-3p	miR-200 family	FALSE						A			TRUE	9	C	U	FALSE	3.05	8.85714	8.88462	3.432	0.8186	0.001041	3.286	0.8673	5.224e-05
85104	GUGAAAUGUUUAGGACCACUAG	22	hsa-miR-203a-3p		TRUE									FALSE				TRUE	95.15	346.6	331.808	3.445	0.8171	0.0005719	3.226	0.85	0.0003754
92456	UAAUACUGUCUGGUAAAAUCGU	22	hsa-miR-429		FALSE									TRUE	19	C	U	FALSE	3.6	9.54286	11.1538	2.788	0.8171	0.0004467	3.306	0.8135	5.07e-05
58005	CUGACCUAUGAAUUGACAGC	20	hsa-miR-192-5p		FALSE						C			FALSE				TRUE	1476.05	3370.11	3795.5	2.093	0.8143	0.0005602	2.29	0.9038	4.151e-07
32272	CAAUACUGCCUGGUAAUGAUGAC	23	hsa-miR-200b-3p	miR-200 family	FALSE			U	C	C				FALSE				FALSE	5.5	11.2857	12.5769	2.112	0.8143	0.0004026	2.261	0.8404	0.0001318
58170	CUGACCUAUGAAUUGAUAGCC	21	hsa-miR-192-5p		FALSE									TRUE	17	C	U	FALSE	46.65	102.486	126.577	2.073	0.8086	0.0007936	2.557	0.9135	3.934e-07
117906	UGGAUAUGAUGACUGAUU	18	hsa-miR-4791		FALSE							AA	UU	FALSE				FALSE	9.2	19.3714	20.3846	2.113	0.8086	0.00789	2.311	0.9654	2.981e-10
92481	UAAUACUGUCUGGUAAUGAUGA	22	hsa-miR-200b-3p	miR-200 family	FALSE									TRUE	9	C	U	FALSE	6.05	16.4286	19.2692	2.78	0.8043	0.0002818	3.205	0.8269	0.0003798
92206	UAAUACUGCCUGGUAAUGAUGACG	24	hsa-miR-200b-3p	miR-200 family	FALSE					CG				FALSE				TRUE	60.8	187.2	159.885	2.159	0.8014	0.002477	2.535	0.8538	0.0002919
97596	UAGUACUGCCUGGUAAUGAUGAC	23	hsa-miR-200b-3p	miR-200 family	FALSE					C				TRUE	3	A	G	FALSE	7.2	13.6286	14.8077	1.974	0.8014	0.0005639	2.048	0.8231	0.0004973
104809	UCGACCGGACCUCGACCGGCU	21	hsa-miR-1307-5p		TRUE									FALSE				TRUE	8.05	17.8286	18.1154	2.417	0.8	0.007222	2.476	0.8019	0.002369
