# Supplementary material for: A Comprehensive Approach to Sequence-oriented IsomiR annotation (CASMIR): demonstration with IsomiR profiling in colorectal neoplasia
Source: BMC Genomics. 2018 May 25;19:401. doi: 10.1186/s12864-018-4794-7 (PMC5970459; doi:10.1186/s12864-018-4794-7)
Supplement: Supplementary file 10 — Table S8. Reproducibility of isomiRs identified in TCGA dataset using an independent pipeline and in our dataset using CASMIR. (XLSX 111 kb) [file 12864_2018_4794_MOESM10_ESM.xlsx]

## Sheet: Sheet1
Sequence number	Sequence	Sequence length	IsomiR of	Canonical form	Template form	IsomiR with the highest reads of the miRNA	IsomiR with the highest AUC for CRC of the miRNA	Identified in TGCA data analysed by Telonis et al. (Nucleic Acid Research, 2017: Supplemental Table S3)	Nomenclature by Telonis et al. (Nucleic Acid Research, 2017: Supplemental Table S3)	Average read counts in normal epithelia (n = 20)	Average read counts in CRC (n = 35)	Average read counts in adenoma (n = 26)	Fold Change CRC.vs.Normal	P value CRC.vs.Normal	AUC CRC.vs.Normal
24633	AUACCCUGUAGAUCCGAAUUUGUG	24	hsa-miR-10a-5p	FALSE	TRUE	FALSE	TRUE	FALSE		8.95	23.5714	9.11538	2.571	0.0002202	0.83
12834	ACCUUGUAGAUCCGAAUUUGUG	22	hsa-miR-10a-5p	FALSE	FALSE	FALSE	FALSE	FALSE		16.9	35.8	22.6538	2.218	0.0006314	0.7943
39955	CCCUGUAGAUCCGAAUUUGUG	21	hsa-miR-10a-5p	FALSE	TRUE	FALSE	FALSE	TRUE	miR-10a-5p|+2|0	21.65	43.9714	22.6923	2.012	0.001348	0.7771
15061	ACUCUGUAGAUCCGAAUUUGUG	22	hsa-miR-10a-5p	FALSE	FALSE	FALSE	FALSE	FALSE		20.15	40.7429	27.3462	2.172	0.001002	0.7757
95002	UACUCUGUAGAUCCGAAUUUG	21	hsa-miR-10a-5p	FALSE	FALSE	FALSE	FALSE	FALSE		4.55	8.11429	4.84615	1.977	0.006731	0.7557
26657	AUCCUGUAGAUCCGAAUUUGUG	22	hsa-miR-10a-5p	FALSE	FALSE	FALSE	FALSE	FALSE		16.45	31.6857	18.6154	1.965	0.002445	0.7543
11892	ACCCUGUGGAUCCGAAUUUGUG	22	hsa-miR-10a-5p	FALSE	FALSE	FALSE	FALSE	FALSE		9.9	18.4286	11.5769	1.884	0.005663	0.7457
11574	ACCCUGCAGAUCCGAAUUUGUG	22	hsa-miR-10a-5p	FALSE	FALSE	FALSE	FALSE	FALSE		9.6	18.2571	12.2308	1.832	0.007914	0.7371
94553	UACCUUGUAGAUCCGAAUUUGUG	23	hsa-miR-10a-5p	FALSE	FALSE	FALSE	FALSE	FALSE		25.05	46.1429	27.3077	1.861	0.004767	0.7314
11791	ACCCUGUAGAUCCGAAUUUGUG	22	hsa-miR-10a-5p	FALSE	TRUE	FALSE	FALSE	FALSE		3693.7	7201.11	4760.42	1.855	0.002625	0.7257
11826	ACCCUGUAGAUCCGGAUUUGUG	22	hsa-miR-10a-5p	FALSE	FALSE	FALSE	FALSE	FALSE		12.25	21.8571	14.5	1.767	0.006965	0.7229
95008	UACUCUGUAGAUCCGAAUUUGUG	23	hsa-miR-10a-5p	FALSE	FALSE	FALSE	FALSE	FALSE		28.35	49.3143	29.1538	1.844	0.004453	0.7114
11726	ACCCUGUAGAUCCGAACUUGUG	22	hsa-miR-10a-5p	FALSE	FALSE	FALSE	FALSE	FALSE		7.55	14.0571	10.4615	1.839	0.007015	0.7114
98329	UAUCCUGUAGAUCCGAAUUUGUG	23	hsa-miR-10a-5p	FALSE	FALSE	FALSE	FALSE	FALSE		29.75	51.6857	27.5385	1.829	0.006987	0.7057
71586	GCCCUGUAGAUCCGAAUUUGUG	22	hsa-miR-10a-5p	FALSE	FALSE	FALSE	FALSE	FALSE		13.75	22.2857	15.5	1.638	0.01336	0.7029
11264	ACCCAGUAGAUCCGAAUUUGUG	22	hsa-miR-10a-5p	FALSE	FALSE	FALSE	FALSE	FALSE		4.7	7.11429	4.80769	1.633	0.01272	0.7029
11779	ACCCUGUAGAUCCGAAUUUGCG	22	hsa-miR-10a-5p	FALSE	FALSE	FALSE	FALSE	FALSE		16.3	61.1143	19.5	2.052	0.1333	0.7
11754	ACCCUGUAGAUCCGAAUUCGUG	22	hsa-miR-10a-5p	FALSE	FALSE	FALSE	FALSE	FALSE		10.25	17.3429	11.7308	1.7	0.01171	0.7
11365	ACCCCGUAGAUCCGAAUUUGUG	22	hsa-miR-10a-5p	FALSE	FALSE	FALSE	FALSE	FALSE		13.85	24	15.9615	1.777	0.01015	0.6986
93905	UACCCUGUAGAUCUGAAUUUGUG	23	hsa-miR-10a-5p	FALSE	FALSE	FALSE	FALSE	FALSE		39.45	63.3143	44.4615	1.664	0.01071	0.6943
93829	UACCCUGUAGAUCCGAAUUUGUG	23	hsa-miR-10a-5p	TRUE	TRUE	TRUE	FALSE	FALSE		5571.85	9372.23	6220.88	1.6	0.01425	0.6943
93908	UACCCUGUAGAUCUGAAUUUGUGU	24	hsa-miR-10a-5p	FALSE	FALSE	FALSE	FALSE	FALSE		3.85	6.85714	4.92308	1.838	0.0196	0.6914
93426	UACCCCGUAGAUCCGAAUUUGUG	23	hsa-miR-10a-5p	FALSE	FALSE	FALSE	FALSE	FALSE		21.8	34.8857	22.1923	1.616	0.02406	0.69
93841	UACCCUGUAGAUCCGAAUUUGUGU	24	hsa-miR-10a-5p	FALSE	TRUE	FALSE	FALSE	FALSE		531.05	988.514	743.885	1.726	0.03688	0.6871
93748	UACCCUGUAGAUCCGAACUUGUG	23	hsa-miR-10a-5p	FALSE	FALSE	FALSE	FALSE	FALSE		12.1	18.2571	12.9231	1.516	0.02798	0.6857
11801	ACCCUGUAGAUCCGAAUUUGUGU	23	hsa-miR-10a-5p	FALSE	TRUE	FALSE	FALSE	FALSE		651.65	1268.8	911.962	1.764	0.03429	0.6786
93985	UACCCUGUGGAUCCGAAUUUGUG	23	hsa-miR-10a-5p	FALSE	FALSE	FALSE	FALSE	FALSE		16.35	24.4	16.9231	1.503	0.04418	0.6786
11815	ACCCUGUAGAUCCGAGUUUGUG	22	hsa-miR-10a-5p	FALSE	FALSE	FALSE	FALSE	FALSE		12.2	19.7143	13.1538	1.615	0.03445	0.6757
93516	UACCCUGCAGAUCCGAAUUUGUG	23	hsa-miR-10a-5p	FALSE	FALSE	FALSE	FALSE	FALSE		15.1	23.2857	16.2308	1.527	0.03696	0.6714
95006	UACUCUGUAGAUCCGAAUUUGU	22	hsa-miR-10a-5p	FALSE	FALSE	FALSE	FALSE	FALSE		25.35	40.5429	24.5	1.575	0.03834	0.6643
115729	UGCCCUGUAGAUCCGAAUUUGUG	23	hsa-miR-10a-5p	FALSE	FALSE	FALSE	FALSE	FALSE		16.8	24.2571	15.8846	1.446	0.05519	0.66
93727	UACCCUGUAGAUCCAAAUUUGUG	23	hsa-miR-10a-5p	FALSE	FALSE	FALSE	FALSE	FALSE		7.95	11.5143	7.73077	1.555	0.02258	0.6586
98324	UAUCCUGUAGAUCCGAAUUUG	21	hsa-miR-10a-5p	FALSE	FALSE	FALSE	FALSE	FALSE		5.2	8.54286	4.69231	1.729	0.02797	0.6529
24627	AUACCCUGUAGAUCCGAAUUUG	22	hsa-miR-10a-5p	FALSE	TRUE	FALSE	FALSE	FALSE		18.45	28.3429	18.8077	1.571	0.04007	0.6514
93879	UACCCUGUAGAUCCGGAUUUGUG	23	hsa-miR-10a-5p	FALSE	FALSE	FALSE	FALSE	FALSE		18.35	27.1143	18.1538	1.514	0.04429	0.65
93903	UACCCUGUAGAUCUGAAUUUGU	22	hsa-miR-10a-5p	FALSE	FALSE	FALSE	FALSE	FALSE		33.9	46.9429	29.2692	1.37	0.09729	0.6471
94546	UACCUUGUAGAUCCGAAUUUG	21	hsa-miR-10a-5p	FALSE	FALSE	FALSE	FALSE	FALSE		4.6	7.25714	4.23077	1.586	0.09089	0.6457
11739	ACCCUGUAGAUCCGAAUCUGUG	22	hsa-miR-10a-5p	FALSE	FALSE	FALSE	FALSE	FALSE		10.45	16.6857	11.3077	1.681	0.01922	0.6429
15059	ACUCUGUAGAUCCGAAUUUGU	21	hsa-miR-10a-5p	FALSE	FALSE	FALSE	FALSE	FALSE		7.15	9.77143	5.92308	1.44	0.0649	0.64
26660	AUCCUGUAGAUCCGAAUUUGUGU	23	hsa-miR-10a-5p	FALSE	FALSE	FALSE	FALSE	FALSE		4.45	8.17143	5.73077	1.824	0.04317	0.6386
94551	UACCUUGUAGAUCCGAAUUUGU	22	hsa-miR-10a-5p	FALSE	FALSE	FALSE	FALSE	FALSE		20.65	29.8857	18.0385	1.505	0.04943	0.6371
24631	AUACCCUGUAGAUCCGAAUUUGU	23	hsa-miR-10a-5p	FALSE	TRUE	FALSE	FALSE	FALSE		34	51.5714	29.6538	1.515	0.04296	0.6357
98327	UAUCCUGUAGAUCCGAAUUUGU	22	hsa-miR-10a-5p	FALSE	FALSE	FALSE	FALSE	FALSE		29.15	43.6	22.5769	1.504	0.05697	0.6343
26655	AUCCUGUAGAUCCGAAUUUGU	21	hsa-miR-10a-5p	FALSE	FALSE	FALSE	FALSE	FALSE		6.65	8.4	5.61538	1.206	0.25	0.6314
93813	UACCCUGUAGAUCCGAAUUUGCG	23	hsa-miR-10a-5p	FALSE	FALSE	FALSE	FALSE	FALSE		27.1	74.3429	27.1923	1.69	0.2062	0.63
32844	CACCCUGUAGAUCCGAAUUUGUG	23	hsa-miR-10a-5p	FALSE	FALSE	FALSE	FALSE	FALSE		17.75	24.8857	16.8462	1.492	0.0427	0.63
93862	UACCCUGUAGAUCCGAGUUUGUG	23	hsa-miR-10a-5p	FALSE	FALSE	FALSE	FALSE	FALSE		17.6	25.5429	17.7308	1.483	0.0451	0.6286
93487	UACCCUAUAGAUCCGAAUUUGUG	23	hsa-miR-10a-5p	FALSE	FALSE	FALSE	FALSE	FALSE		6.15	8.77143	6.19231	1.411	0.08058	0.6286
3860	AACCCUGUAGAUCCGAAUUUGUG	23	hsa-miR-10a-5p	FALSE	FALSE	FALSE	FALSE	FALSE		6.4	9.14286	7.19231	1.485	0.06746	0.62
93805	UACCCUGUAGAUCCGAAUUUG	21	hsa-miR-10a-5p	FALSE	TRUE	FALSE	FALSE	FALSE		990.6	1405.83	920.577	1.436	0.07329	0.62
93816	UACCCUGUAGAUCCGAAUUUGG	22	hsa-miR-10a-5p	FALSE	FALSE	FALSE	FALSE	FALSE		30.2	64.1714	41.5385	1.475	0.1773	0.6171
11786	ACCCUGUAGAUCCGAAUUUGUA	22	hsa-miR-10a-5p	FALSE	FALSE	FALSE	FALSE	FALSE		151.25	231.314	166.923	1.576	0.05182	0.6143
93898	UACCCUGUAGAUCUGAAUUUG	21	hsa-miR-10a-5p	FALSE	FALSE	FALSE	FALSE	FALSE		9.05	12.6571	8.92308	1.447	0.08582	0.6143
93840	UACCCUGUAGAUCCGAAUUUGUGG	24	hsa-miR-10a-5p	FALSE	FALSE	FALSE	FALSE	FALSE		9.45	15.9143	11.9231	1.41	0.1533	0.6143
93767	UACCCUGUAGAUCCGAAUCUGUG	23	hsa-miR-10a-5p	FALSE	FALSE	FALSE	FALSE	FALSE		16.8	22.5429	16.2692	1.409	0.08183	0.6143
11800	ACCCUGUAGAUCCGAAUUUGUGG	23	hsa-miR-10a-5p	FALSE	FALSE	FALSE	FALSE	FALSE		9.4	17.6	13.5	1.399	0.2324	0.6143
39953	CCCUGUAGAUCCGAAUUUGU	20	hsa-miR-10a-5p	FALSE	TRUE	FALSE	FALSE	FALSE		5.25	6.08571	4.30769	1.122	0.4952	0.6143
11712	ACCCUGUAGAUCCAAAUUUGUG	22	hsa-miR-10a-5p	FALSE	FALSE	FALSE	FALSE	FALSE		5.9	8.02857	5.53846	1.524	0.04302	0.6129
93800	UACCCUGUAGAUCCGAAUUUAUG	23	hsa-miR-10a-5p	FALSE	FALSE	FALSE	FALSE	FALSE		4.55	6.37143	4.53846	1.42	0.09473	0.6114
11799	ACCCUGUAGAUCCGAAUUUGUGC	23	hsa-miR-10a-5p	FALSE	FALSE	FALSE	FALSE	FALSE		34.55	59.0571	47.4231	1.602	0.1298	0.6
93820	UACCCUGUAGAUCCGAAUUUGU	22	hsa-miR-10a-5p	FALSE	TRUE	FALSE	FALSE	FALSE		5284.35	6967.2	4715.62	1.238	0.2456	0.5943
11782	ACCCUGUAGAUCCGAAUUUGG	21	hsa-miR-10a-5p	FALSE	FALSE	FALSE	FALSE	FALSE		6.15	9.05714	6.88462	1.238	0.318	0.5914
93845	UACCCUGUAGAUCCGAAUUUGUU	23	hsa-miR-10a-5p	FALSE	FALSE	FALSE	FALSE	FALSE		37.45	50.3714	38.6154	1.397	0.1556	0.5814
93797	UACCCUGUAGAUCCGAAUUU	20	hsa-miR-10a-5p	FALSE	TRUE	FALSE	FALSE	FALSE		123.5	167.057	103.423	1.395	0.1511	0.58
93741	UACCCUGUAGAUCCGAAAUUGUG	23	hsa-miR-10a-5p	FALSE	FALSE	FALSE	FALSE	FALSE		6.65	8.22857	6.03846	1.318	0.1574	0.5786
93514	UACCCUGCAGAUCCGAAUUUGU	22	hsa-miR-10a-5p	FALSE	FALSE	FALSE	FALSE	FALSE		13.35	17.0571	11	1.228	0.3061	0.5786
11806	ACCCUGUAGAUCCGAAUUUGUU	22	hsa-miR-10a-5p	FALSE	FALSE	FALSE	FALSE	FALSE		17.3	24.9429	18.8846	1.465	0.1244	0.5771
93787	UACCCUGUAGAUCCGAAUUCGUG	23	hsa-miR-10a-5p	FALSE	FALSE	FALSE	FALSE	FALSE		17.3	21.2286	14.5	1.278	0.1862	0.5771
93765	UACCCUGUAGAUCCGAAUCUGU	22	hsa-miR-10a-5p	FALSE	FALSE	FALSE	FALSE	FALSE		10.9	13.5143	9.23077	1.187	0.3604	0.5771
93830	UACCCUGUAGAUCCGAAUUUGUGA	24	hsa-miR-10a-5p	FALSE	FALSE	FALSE	FALSE	FALSE		239.4	293.714	222	1.224	0.3329	0.5757
39958	CCCUGUAGAUCCGAAUUUGUGU	22	hsa-miR-10a-5p	FALSE	TRUE	FALSE	FALSE	TRUE	miR-10a-5p|+2|+1	5.8	7.34286	4.03846	1.19	0.3812	0.5757
93839	UACCCUGUAGAUCCGAAUUUGUGC	24	hsa-miR-10a-5p	FALSE	FALSE	FALSE	FALSE	FALSE		29.55	47.9714	41.5	1.532	0.1803	0.5743
93725	UACCCUGUAGAUCCAAAUUUGU	22	hsa-miR-10a-5p	FALSE	FALSE	FALSE	FALSE	FALSE		6.55	8.2	5.84615	1.287	0.2427	0.5714
3859	AACCCUGUAGAUCCGAAUUUGU	22	hsa-miR-10a-5p	FALSE	FALSE	FALSE	FALSE	FALSE		6	6.97143	4.80769	1.13	0.5328	0.57
11785	ACCCUGUAGAUCCGAAUUUGU	21	hsa-miR-10a-5p	FALSE	TRUE	FALSE	FALSE	FALSE		1012.3	1320.23	851.154	1.256	0.2136	0.5643
11789	ACCCUGUAGAUCCGAAUUUGUC	22	hsa-miR-10a-5p	FALSE	FALSE	FALSE	FALSE	FALSE		5.8	7.4	4.73077	1.43	0.1674	0.5614
93831	UACCCUGUAGAUCCGAAUUUGUGAA	25	hsa-miR-10a-5p	FALSE	FALSE	FALSE	FALSE	FALSE		6.35	7.97143	5.57692	1.353	0.223	0.56
93424	UACCCCGUAGAUCCGAAUUUGU	22	hsa-miR-10a-5p	FALSE	FALSE	FALSE	FALSE	FALSE		20.8	24.3429	17.0769	1.188	0.4069	0.5571
93983	UACCCUGUGGAUCCGAAUUUGU	22	hsa-miR-10a-5p	FALSE	FALSE	FALSE	FALSE	FALSE		15.7	18.1429	12.8462	1.181	0.4081	0.5471
93821	UACCCUGUAGAUCCGAAUUUGUA	23	hsa-miR-10a-5p	FALSE	FALSE	FALSE	FALSE	FALSE		286.05	354.629	272.231	1.245	0.333	0.5443
93860	UACCCUGUAGAUCCGAGUUUGU	22	hsa-miR-10a-5p	FALSE	FALSE	FALSE	FALSE	FALSE		17.1	19.9429	14.2308	1.123	0.551	0.5429
32842	CACCCUGUAGAUCCGAAUUUGU	22	hsa-miR-10a-5p	FALSE	FALSE	FALSE	FALSE	FALSE		15.85	18.1714	13.6538	1.171	0.4174	0.54
93785	UACCCUGUAGAUCCGAAUUCGU	22	hsa-miR-10a-5p	FALSE	FALSE	FALSE	FALSE	FALSE		13.8	15.6286	10.5769	1.087	0.6449	0.54
93877	UACCCUGUAGAUCCGGAUUUGU	22	hsa-miR-10a-5p	FALSE	FALSE	FALSE	FALSE	FALSE		16.5	19.0857	13.1538	1.131	0.5314	0.5371
11763	ACCCUGUAGAUCCGAAUUU	19	hsa-miR-10a-5p	FALSE	TRUE	FALSE	FALSE	FALSE		26	30.1429	21.7692	1.148	0.49	0.5357
93828	UACCCUGUAGAUCCGAAUUUGUC	23	hsa-miR-10a-5p	FALSE	FALSE	FALSE	FALSE	FALSE		9.35	10.6	6.80769	1.24	0.3925	0.5229
93798	UACCCUGUAGAUCCGAAUUUA	21	hsa-miR-10a-5p	FALSE	FALSE	FALSE	FALSE	FALSE		28.55	34.4	25.0385	1.295	0.2671	0.52
93775	UACCCUGUAGAUCCGAAUU	19	hsa-miR-10a-5p	FALSE	TRUE	FALSE	FALSE	FALSE		45.7	48.9714	31.6538	1.121	0.5789	0.5186
11792	ACCCUGUAGAUCCGAAUUUGUGA	23	hsa-miR-10a-5p	FALSE	FALSE	FALSE	FALSE	FALSE		452.25	505.657	405.538	1.099	0.6053	0.5186
93485	UACCCUAUAGAUCCGAAUUUGU	22	hsa-miR-10a-5p	FALSE	FALSE	FALSE	FALSE	FALSE		5.45	6.25714	4.38462	1.119	0.6012	0.5171
11764	ACCCUGUAGAUCCGAAUUUA	20	hsa-miR-10a-5p	FALSE	FALSE	FALSE	FALSE	FALSE		5.85	7.31429	5.30769	1.301	0.2528	0.5114
93746	UACCCUGUAGAUCCGAACUUGU	22	hsa-miR-10a-5p	FALSE	FALSE	FALSE	FALSE	FALSE		12.5	14.0286	10.3462	1.092	0.6636	0.5114
93811	UACCCUGUAGAUCCGAAUUUGC	22	hsa-miR-10a-5p	FALSE	FALSE	FALSE	FALSE	FALSE		287.1	335.971	257.231	1.128	0.6191	0.5086
11793	ACCCUGUAGAUCCGAAUUUGUGAA	24	hsa-miR-10a-5p	FALSE	FALSE	FALSE	FALSE	FALSE		14.6	15.4857	10.7308	1.066	0.7401	0.5086
93754	UACCCUGUAGAUCCGAAU	18	hsa-miR-10a-5p	FALSE	TRUE	FALSE	FALSE	TRUE	miR-10a-5p|0|-5	9.15	11.0571	5.26923	1.221	0.4946	0.5057
115727	UGCCCUGUAGAUCCGAAUUUGU	22	hsa-miR-10a-5p	FALSE	FALSE	FALSE	FALSE	FALSE		16.7	18.2571	11.5769	1.063	0.7544	0.4957
11744	ACCCUGUAGAUCCGAAUU	18	hsa-miR-10a-5p	FALSE	TRUE	FALSE	FALSE	FALSE		9.95	10.3429	6.34615	1.003	0.9866	0.4914
11777	ACCCUGUAGAUCCGAAUUUGC	21	hsa-miR-10a-5p	FALSE	FALSE	FALSE	FALSE	FALSE		52.75	57.8571	43.3846	1.09	0.7022	0.4757
93806	UACCCUGUAGAUCCGAAUUUGA	22	hsa-miR-10a-5p	FALSE	FALSE	FALSE	FALSE	FALSE		97.4	101.6	86.1538	1.076	0.7471	0.4686
93822	UACCCUGUAGAUCCGAAUUUGUAA	24	hsa-miR-10a-5p	FALSE	FALSE	FALSE	FALSE	FALSE		9.95	7.57143	6.76923	0.7524	0.2072	0.4386
11771	ACCCUGUAGAUCCGAAUUUGA	21	hsa-miR-10a-5p	FALSE	FALSE	FALSE	FALSE	FALSE		18.7	17.1143	13.1538	0.9365	0.7527	0.4257
98686	UAUGGCUUUUCAUUCCUAUGUG	22	hsa-miR-135b-5p	FALSE	TRUE	TRUE	TRUE	TRUE	miR-135b-5p|0|-1	8.7	101.829	90.8462	11.52	7.576e-05	0.9429
98687	UAUGGCUUUUCAUUCCUAUGUGA	23	hsa-miR-135b-5p	TRUE	TRUE	FALSE	FALSE	FALSE		5.85	71.8	57.7308	13.62	2.391e-05	0.94
98691	UAUGGCUUUUCAUUCCUAUGUGU	23	hsa-miR-135b-5p	FALSE	FALSE	FALSE	FALSE	FALSE		2.45	19.3143	21.3846	8.883	0.001004	0.9071
90840	UAACACUGUCUGGUAAAGAUGGC	23	hsa-miR-141-3p	FALSE	TRUE	FALSE	TRUE	TRUE	miR-141-3p|0|+1	17.1	45.8571	40.4615	2.796	0.000287	0.8643
90843	UAACACUGUCUGGUAAAGAUGGCU	24	hsa-miR-141-3p	FALSE	TRUE	FALSE	FALSE	FALSE		3.1	7.8	5.53846	2.908	0.0009823	0.8257
90838	UAACACUGUCUGGUAAAGAUGG	22	hsa-miR-141-3p	TRUE	TRUE	FALSE	FALSE	TRUE	miR-141-3p|0|0	11.85	26.5714	26.3462	2.252	0.0001695	0.8157
90834	UAACACUGUCUGGUAAAGAU	20	hsa-miR-141-3p	FALSE	TRUE	TRUE	FALSE	FALSE		20.2	45.5429	49.2308	2.217	0.001852	0.7757
90836	UAACACUGUCUGGUAAAGAUG	21	hsa-miR-141-3p	FALSE	TRUE	FALSE	FALSE	TRUE	miR-141-3p|0|-1	22.25	47.2	44.2692	2.043	0.00135	0.7643
35731	CAUCUUCCAGUACAGUGUUGGA	22	hsa-miR-141-5p	TRUE	TRUE	TRUE	TRUE	TRUE	miR-141-5p|0|0	10.35	28.0571	19.3462	3.012	0.0006201	0.8171
100678	UCAGUGCACUACAGAACUUUGUC	23	hsa-miR-148a-3p	FALSE	TRUE	FALSE	FALSE	FALSE		206.35	370.171	367.115	2.049	0.009593	0.7557
100682	UCAGUGCACUACAGAACUUUGUCU	24	hsa-miR-148a-3p	FALSE	TRUE	FALSE	FALSE	FALSE		56.6	118.029	109.538	2.324	0.012	0.7443
23083	AGUGCACUACAGAACUUUGU	20	hsa-miR-148a-3p	FALSE	TRUE	FALSE	FALSE	FALSE		32.75	45.7143	36.3462	1.717	0.008675	0.7371
100688	UCAGUGCACUACAGAACUUUGUUU	24	hsa-miR-148a-3p	FALSE	FALSE	FALSE	FALSE	FALSE		6	12.2286	10.6923	2.066	0.02389	0.72
85618	GUGCACUACAGAACUUUGU	19	hsa-miR-148a-3p	FALSE	TRUE	FALSE	FALSE	FALSE		7.6	11.5429	13.8077	1.592	0.01121	0.7043
124903	UUAGUGCACUACAGAACUUUGU	22	hsa-miR-148a-3p	FALSE	FALSE	FALSE	FALSE	FALSE		211.45	392.8	314	2.154	0.02797	0.6914
100680	UCAGUGCACUACAGAACUUUGUCC	24	hsa-miR-148a-3p	FALSE	FALSE	FALSE	FALSE	FALSE		3.5	6.8	6.30769	1.934	0.05651	0.6743
100679	UCAGUGCACUACAGAACUUUGUCA	24	hsa-miR-148a-3p	FALSE	FALSE	FALSE	FALSE	FALSE		18.45	32.5714	37.1538	1.925	0.02906	0.6686
100992	UCAGUGUACUACAGAACUUUGU	22	hsa-miR-148a-3p	FALSE	FALSE	FALSE	FALSE	FALSE		23.65	42.7143	27.7692	2.054	0.08278	0.6357
100704	UCAGUGCACUACAGAAUUUUGU	22	hsa-miR-148a-3p	FALSE	FALSE	FALSE	FALSE	FALSE		115.95	183.229	162.115	1.737	0.06077	0.6157
100740	UCAGUGCACUACAUAACUUUGU	22	hsa-miR-148a-3p	FALSE	FALSE	FALSE	FALSE	FALSE		6.7	9.42857	11.7308	1.541	0.08784	0.5986
100929	UCAGUGCAUUACAGAACUUUGU	22	hsa-miR-148a-3p	FALSE	FALSE	FALSE	FALSE	FALSE		11.1	16.7143	11.9615	1.583	0.1435	0.5957
100685	UCAGUGCACUACAGAACUUUGUU	23	hsa-miR-148a-3p	FALSE	FALSE	FALSE	FALSE	FALSE		180.1	210.2	223.577	1.324	0.2142	0.5871
100669	UCAGUGCACUACAGAACUUUGG	22	hsa-miR-148a-3p	FALSE	FALSE	FALSE	FALSE	FALSE		48.8	72.0571	55.9615	1.672	0.1114	0.58
124901	UUAGUGCACUACAGAACUUUGC	22	hsa-miR-148a-3p	FALSE	FALSE	FALSE	FALSE	FALSE		9.9	16.3429	13.3462	1.901	0.08333	0.5786
10426	ACAGUGCACUACAGAACUUUGU	22	hsa-miR-148a-3p	FALSE	FALSE	FALSE	FALSE	FALSE		9.7	11.6571	9.65385	1.229	0.3661	0.5743
100671	UCAGUGCACUACAGAACUUUGU	22	hsa-miR-148a-3p	TRUE	TRUE	TRUE	FALSE	FALSE		6953.35	7766.8	6904.15	1.302	0.2176	0.5686
100989	UCAGUGUACUACAGAACUUUG	21	hsa-miR-148a-3p	FALSE	FALSE	FALSE	FALSE	FALSE		10.2	9.31429	9	1.013	0.9635	0.5586
100594	UCAGUGCACUACAAAACUUUGU	22	hsa-miR-148a-3p	FALSE	FALSE	FALSE	FALSE	FALSE		6.2	7.31429	6.80769	1.274	0.2619	0.5571
100702	UCAGUGCACUACAGAAUUUUGC	22	hsa-miR-148a-3p	FALSE	FALSE	FALSE	FALSE	FALSE		5.35	8.45714	7.30769	1.716	0.09533	0.5543
100716	UCAGUGCACUACAGAGCUUUGU	22	hsa-miR-148a-3p	FALSE	FALSE	FALSE	FALSE	FALSE		24.2	26.7714	24	1.201	0.3803	0.5443
108788	UCUGUGCACUACAGAACUUUGU	22	hsa-miR-148a-3p	FALSE	FALSE	FALSE	FALSE	FALSE		6.45	7.51429	5.92308	1.167	0.467	0.5443
100186	UCAGAGCACUACAGAACUUUGU	22	hsa-miR-148a-3p	FALSE	FALSE	FALSE	FALSE	FALSE		6.75	7.25714	6.38462	1.094	0.6426	0.5357
100684	UCAGUGCACUACAGAACUUUGUG	23	hsa-miR-148a-3p	FALSE	FALSE	FALSE	FALSE	FALSE		5.3	6.25714	7.53846	1.229	0.2855	0.5314
106283	UCGGUGCACUACAGAACUUUGU	22	hsa-miR-148a-3p	FALSE	FALSE	FALSE	FALSE	FALSE		21.35	25.2286	20.3077	1.26	0.2499	0.5286
100611	UCAGUGCACUACAGAACCUUGU	22	hsa-miR-148a-3p	FALSE	FALSE	FALSE	FALSE	FALSE		24.6	27.7714	25.0385	1.164	0.4372	0.5286
100941	UCAGUGCGCUACAGAACUUUGU	22	hsa-miR-148a-3p	FALSE	FALSE	FALSE	FALSE	FALSE		26.5	29.0857	26.3462	1.224	0.3457	0.5271
100292	UCAGCGCACUACAGAACUUUGU	22	hsa-miR-148a-3p	FALSE	FALSE	FALSE	FALSE	FALSE		22.75	25.8857	22.0769	1.193	0.3941	0.5257
100730	UCAGUGCACUACAGGACUUUGU	22	hsa-miR-148a-3p	FALSE	FALSE	FALSE	FALSE	FALSE		25.4	29.8571	25.8846	1.215	0.3512	0.5229
100628	UCAGUGCACUACAGAACUCUGU	22	hsa-miR-148a-3p	FALSE	FALSE	FALSE	FALSE	FALSE		14.75	17.1429	13.8846	1.254	0.3107	0.5186
100644	UCAGUGCACUACAGAACUUCGU	22	hsa-miR-148a-3p	FALSE	FALSE	FALSE	FALSE	FALSE		15.55	17.8	15.3077	1.165	0.4365	0.5114
37295	CCAGUGCACUACAGAACUUUGU	22	hsa-miR-148a-3p	FALSE	FALSE	FALSE	FALSE	FALSE		26.35	28.8571	26.4231	1.156	0.4871	0.5071
124899	UUAGUGCACUACAGAACUUUG	21	hsa-miR-148a-3p	FALSE	FALSE	FALSE	FALSE	FALSE		11.05	10.3143	13.1154	0.9995	0.9982	0.5071
99819	UCAAUGCACUACAGAACUUUGU	22	hsa-miR-148a-3p	FALSE	FALSE	FALSE	FALSE	FALSE		8.25	8.97143	7.80769	1.113	0.6119	0.5057
100664	UCAGUGCACUACAGAACUUUGC	22	hsa-miR-148a-3p	FALSE	FALSE	FALSE	FALSE	FALSE		326.3	355.314	327.808	1.286	0.3092	0.4843
69095	GCACUACAGAACUUUGU	17	hsa-miR-148a-3p	FALSE	TRUE	FALSE	FALSE	FALSE		8.55	8.31429	9.57692	0.986	0.9303	0.4771
100672	UCAGUGCACUACAGAACUUUGUA	23	hsa-miR-148a-3p	FALSE	FALSE	FALSE	FALSE	FALSE		108.3	113.629	145.615	1.13	0.5717	0.4671
35094	CAGUGCACUACAGAACUUUGU	21	hsa-miR-148a-3p	FALSE	TRUE	FALSE	FALSE	TRUE	miR-148a-3p|+1|0	12.75	12.7714	15.2692	1.104	0.6322	0.4614
100641	UCAGUGCACUACAGAACUUCG	21	hsa-miR-148a-3p	FALSE	FALSE	FALSE	FALSE	FALSE		7.95	4.91429	4.80769	0.6805	0.1486	0.4529
100660	UCAGUGCACUACAGAACUUUGA	22	hsa-miR-148a-3p	FALSE	FALSE	FALSE	FALSE	FALSE		178.1	144.114	188.615	0.9036	0.5989	0.3857
100700	UCAGUGCACUACAGAAUUUUG	21	hsa-miR-148a-3p	FALSE	FALSE	FALSE	FALSE	FALSE		11.2	7.48571	10	0.7475	0.137	0.3686
100727	UCAGUGCACUACAGGACUUUG	21	hsa-miR-148a-3p	FALSE	FALSE	FALSE	FALSE	FALSE		6.65	4.25714	5.23077	0.6183	0.0494	0.3657
100938	UCAGUGCGCUACAGAACUUUG	21	hsa-miR-148a-3p	FALSE	FALSE	FALSE	FALSE	FALSE		6.65	4.62857	5.61538	0.6534	0.1123	0.3457
100659	UCAGUGCACUACAGAACUUUG	21	hsa-miR-148a-3p	FALSE	TRUE	FALSE	FALSE	FALSE		1820.9	1062.03	1370	0.7059	0.1118	0.3229
100619	UCAGUGCACUACAGAACU	18	hsa-miR-148a-3p	FALSE	TRUE	FALSE	FALSE	FALSE		57.5	27.8857	36.1154	0.5154	0.04322	0.3143
100654	UCAGUGCACUACAGAACUUUA	21	hsa-miR-148a-3p	FALSE	FALSE	FALSE	FALSE	FALSE		39.55	23.1714	30.5	0.6683	0.07102	0.2371
100636	UCAGUGCACUACAGAACUU	19	hsa-miR-148a-3p	FALSE	TRUE	FALSE	FALSE	TRUE	miR-148a-3p|0|-3	141.6	60.8571	87.2692	0.5187	0.02598	0.23
100653	UCAGUGCACUACAGAACUUU	20	hsa-miR-148a-3p	FALSE	TRUE	FALSE	FALSE	FALSE		579.35	267.886	419.385	0.5582	0.02795	0.2171
100640	UCAGUGCACUACAGAACUUC	20	hsa-miR-148a-3p	FALSE	FALSE	FALSE	FALSE	FALSE		21.85	10.3429	16.3077	0.528	0.01358	0.1857
57998	CUGACCUAUGAAUUGACAG	19	hsa-miR-192-5p	FALSE	TRUE	FALSE	TRUE	TRUE	miR-192-5p|0|-2	16.95	46.6286	35.9231	2.738	0.0002514	0.86
58401	CUGACUUAUGAAUUGACAGC	20	hsa-miR-192-5p	FALSE	FALSE	FALSE	FALSE	FALSE		7	22.6857	21.8846	3.243	0.0001099	0.8543
58403	CUGACUUAUGAAUUGACAGCC	21	hsa-miR-192-5p	FALSE	FALSE	FALSE	FALSE	FALSE		23.45	65.2571	73.1923	2.747	0.0002249	0.8457
58168	CUGACCUAUGAAUUGAUAGC	20	hsa-miR-192-5p	FALSE	FALSE	FALSE	FALSE	FALSE		26.2	69.4571	71.8846	2.55	0.0002247	0.8329
129046	UUGACCUAUGAAUUGACAGC	20	hsa-miR-192-5p	FALSE	FALSE	FALSE	FALSE	FALSE		6.45	15.3143	16.4231	2.314	0.0007075	0.8229
58005	CUGACCUAUGAAUUGACAGC	20	hsa-miR-192-5p	FALSE	TRUE	FALSE	FALSE	FALSE		1476.05	3370.11	3795.5	2.093	0.0005602	0.8143
58170	CUGACCUAUGAAUUGAUAGCC	21	hsa-miR-192-5p	FALSE	FALSE	FALSE	FALSE	FALSE		46.65	102.486	126.577	2.073	0.0007936	0.8086
111117	UGACUUAUGAAUUGACAGCCAG	22	hsa-miR-192-5p	FALSE	FALSE	FALSE	FALSE	FALSE		9.2	20.6286	16.1538	2.314	0.001493	0.7986
57979	CUGACCUAUGAAUUGACA	18	hsa-miR-192-5p	FALSE	TRUE	FALSE	FALSE	TRUE	miR-192-5p|0|-3	31.15	73.0286	61.6154	2.361	0.004288	0.7843
59675	CUGGCCUAUGAAUUGACAGC	20	hsa-miR-192-5p	FALSE	FALSE	FALSE	FALSE	FALSE		6	13.3143	13.4231	2.175	0.001828	0.7814
129048	UUGACCUAUGAAUUGACAGCC	21	hsa-miR-192-5p	FALSE	FALSE	FALSE	FALSE	FALSE		22.3	45.4571	65.6154	1.936	0.002031	0.7814
58748	CUGAUCUAUGAAUUGACAGCC	21	hsa-miR-192-5p	FALSE	FALSE	FALSE	FALSE	FALSE		4.35	8.71429	9.42308	1.91	0.002589	0.7686
57978	CUGACCUAUGAAUUGAC	17	hsa-miR-192-5p	FALSE	TRUE	FALSE	FALSE	TRUE	miR-192-5p|0|-4	95.9	195.429	217.615	1.867	0.001458	0.7671
58012	CUGACCUAUGAAUUGACAGCC	21	hsa-miR-192-5p	TRUE	TRUE	TRUE	FALSE	FALSE		4356.55	7897.06	11236.7	1.641	0.006005	0.7657
58110	CUGACCUAUGAAUUGACAGUC	21	hsa-miR-192-5p	FALSE	FALSE	FALSE	FALSE	FALSE		26.1	56.7429	65.2692	2.09	0.001511	0.7629
58031	CUGACCUAUGAAUUGACAGCCAG	23	hsa-miR-192-5p	FALSE	TRUE	FALSE	FALSE	TRUE	miR-192-5p|0|+2	15.8	34.2	44.1538	1.798	0.0103	0.7629
110460	UGACCUAUGAAUUGACAGC	19	hsa-miR-192-5p	FALSE	TRUE	FALSE	FALSE	FALSE		76.5	170.114	141.192	2.163	0.006972	0.7614
57929	CUGACCUAUGAAUCGACAGC	20	hsa-miR-192-5p	FALSE	FALSE	FALSE	FALSE	FALSE		5.6	11.4	11.7308	2.042	0.007514	0.7571
58414	CUGACUUAUGAAUUGACAGCU	21	hsa-miR-192-5p	FALSE	FALSE	FALSE	FALSE	FALSE		4.15	9.25714	11.3846	2.303	0.002258	0.7557
58089	CUGACCUAUGAAUUGACAGCG	21	hsa-miR-192-5p	FALSE	FALSE	FALSE	FALSE	FALSE		6.6	24.6571	17.3846	1.914	0.1472	0.7557
40172	CCGACCUAUGAAUUGACAGC	20	hsa-miR-192-5p	FALSE	FALSE	FALSE	FALSE	FALSE		6.15	11.6571	12.5769	1.934	0.004864	0.7514
110536	UGACCUAUGAAUUGACAGCCG	21	hsa-miR-192-5p	FALSE	FALSE	FALSE	FALSE	FALSE		5.3	14.3143	10.8846	1.895	0.04801	0.75
58108	CUGACCUAUGAAUUGACAGU	20	hsa-miR-192-5p	FALSE	FALSE	FALSE	FALSE	FALSE		140.05	283.943	310.038	1.937	0.002692	0.7371
58179	CUGACCUAUGAAUUGAUAGCU	21	hsa-miR-192-5p	FALSE	FALSE	FALSE	FALSE	FALSE		7.1	13.4286	16.6538	1.943	0.00888	0.7314
129060	UUGACCUAUGAAUUGACAGCU	21	hsa-miR-192-5p	FALSE	FALSE	FALSE	FALSE	FALSE		3.45	6.94286	10.3077	1.958	0.006746	0.7257
60397	CUGUCCUAUGAAUUGACAGCC	21	hsa-miR-192-5p	FALSE	FALSE	FALSE	FALSE	FALSE		3.5	6.71429	8.42308	1.818	0.0113	0.7257
58404	CUGACUUAUGAAUUGACAGCCA	22	hsa-miR-192-5p	FALSE	FALSE	FALSE	FALSE	FALSE		8.25	16.2857	18.7692	1.999	0.0112	0.7157
33797	CAGACCUAUGAAUUGACAGCC	21	hsa-miR-192-5p	FALSE	FALSE	FALSE	FALSE	FALSE		5.2	9.34286	12.5385	1.65	0.01458	0.7157
40174	CCGACCUAUGAAUUGACAGCC	21	hsa-miR-192-5p	FALSE	FALSE	FALSE	FALSE	FALSE		16.75	27.5714	33.6154	1.578	0.02915	0.7143
58165	CUGACCUAUGAAUUGAU	17	hsa-miR-192-5p	FALSE	FALSE	FALSE	FALSE	FALSE		5.9	10.1429	11.4615	1.645	0.01552	0.7114
58408	CUGACUUAUGAAUUGACAGCCAU	23	hsa-miR-192-5p	FALSE	FALSE	FALSE	FALSE	FALSE		5.5	11.1714	13.6538	2.159	0.0154	0.71
58134	CUGACCUAUGAAUUGACGGC	20	hsa-miR-192-5p	FALSE	FALSE	FALSE	FALSE	FALSE		8	14.4857	14.5	1.789	0.01177	0.71
57827	CUGACCCAUGAAUUGACAGC	20	hsa-miR-192-5p	FALSE	FALSE	FALSE	FALSE	FALSE		3.5	6.4	7.23077	1.749	0.02223	0.7086
58297	CUGACCUGUGAAUUGACAGCC	21	hsa-miR-192-5p	FALSE	FALSE	FALSE	FALSE	FALSE		10.55	17.1714	20.0385	1.549	0.02639	0.7086
58091	CUGACCUAUGAAUUGACAGCU	21	hsa-miR-192-5p	FALSE	FALSE	FALSE	FALSE	FALSE		715	1148.74	1581.65	1.449	0.06378	0.7057
58015	CUGACCUAUGAAUUGACAGCCAAA	24	hsa-miR-192-5p	FALSE	FALSE	FALSE	FALSE	FALSE		20.05	32.6857	43.8462	1.654	0.02624	0.7029
57956	CUGACCUAUGAAUUAACAGCC	21	hsa-miR-192-5p	FALSE	FALSE	FALSE	FALSE	FALSE		7.45	11.7429	15.1154	1.546	0.02262	0.7029
59677	CUGGCCUAUGAAUUGACAGCC	21	hsa-miR-192-5p	FALSE	FALSE	FALSE	FALSE	FALSE		19.35	31.6	36.6154	1.526	0.03084	0.7029
58195	CUGACCUAUGAAUUGGCAGCC	21	hsa-miR-192-5p	FALSE	FALSE	FALSE	FALSE	FALSE		21.1	34.1143	41.5	1.463	0.04768	0.6971
129054	UUGACCUAUGAAUUGACAGCCAU	23	hsa-miR-192-5p	FALSE	FALSE	FALSE	FALSE	FALSE		14.8	27.9429	33.7692	1.838	0.04193	0.6929
58011	CUGACCUAUGAAUUGACAGCAU	22	hsa-miR-192-5p	FALSE	FALSE	FALSE	FALSE	FALSE		5.3	10.7429	10.2692	1.752	0.05175	0.6929
58121	CUGACCUAUGAAUUGACAUCC	21	hsa-miR-192-5p	FALSE	FALSE	FALSE	FALSE	FALSE		3.8	5.68571	8.03846	1.423	0.1053	0.6914
110521	UGACCUAUGAAUUGACAGCCAU	22	hsa-miR-192-5p	FALSE	FALSE	FALSE	FALSE	FALSE		847	1398.63	1352.73	1.469	0.07885	0.6857
58006	CUGACCUAUGAAUUGACAGCA	21	hsa-miR-192-5p	FALSE	FALSE	FALSE	FALSE	FALSE		231.55	367.371	487.385	1.497	0.05257	0.6814
58193	CUGACCUAUGAAUUGGCAGC	20	hsa-miR-192-5p	FALSE	FALSE	FALSE	FALSE	FALSE		7.45	13.5143	14.1923	1.833	0.01288	0.6771
110559	UGACCUAUGAAUUGACAGCUAG	22	hsa-miR-192-5p	FALSE	FALSE	FALSE	FALSE	FALSE		9.75	14	13.6923	1.495	0.03291	0.6757
110489	UGACCUAUGAAUUGACAGCCAG	22	hsa-miR-192-5p	FALSE	TRUE	FALSE	FALSE	FALSE		1582.1	2423.77	2391.19	1.417	0.05414	0.6757
110624	UGACCUAUGAAUUGAUAGCCAGU	23	hsa-miR-192-5p	FALSE	FALSE	FALSE	FALSE	FALSE		7	12.0571	14.3846	1.662	0.0454	0.6743
58136	CUGACCUAUGAAUUGACGGCC	21	hsa-miR-192-5p	FALSE	FALSE	FALSE	FALSE	FALSE		19.65	31.2	35.7308	1.476	0.04855	0.6743
57921	CUGACCUAUGAAUAGACAGCC	21	hsa-miR-192-5p	FALSE	FALSE	FALSE	FALSE	FALSE		4.6	6.65714	8.42308	1.502	0.05637	0.6714
57829	CUGACCCAUGAAUUGACAGCC	21	hsa-miR-192-5p	FALSE	FALSE	FALSE	FALSE	FALSE		9.85	14.7714	19.3077	1.453	0.06065	0.6714
57931	CUGACCUAUGAAUCGACAGCC	21	hsa-miR-192-5p	FALSE	FALSE	FALSE	FALSE	FALSE		16.8	26.9714	34.3846	1.543	0.03646	0.67
58066	CUGACCUAUGAAUUGACAGCCG	22	hsa-miR-192-5p	FALSE	FALSE	FALSE	FALSE	FALSE		29.25	71.6571	68.0385	1.411	0.2145	0.6686
114952	UGAUCUAUGAAUUGACAGCCAG	22	hsa-miR-192-5p	FALSE	FALSE	FALSE	FALSE	FALSE		6.6	11.1714	8.96154	1.752	0.01396	0.6657
108355	UCUGACCUAUGAAUUGACAGCC	22	hsa-miR-192-5p	FALSE	TRUE	FALSE	FALSE	TRUE	miR-192-5p|+1|0	8.35	12.9714	13.2308	1.566	0.1223	0.6657
110621	UGACCUAUGAAUUGAUAGCCAG	22	hsa-miR-192-5p	FALSE	FALSE	FALSE	FALSE	FALSE		3.85	5.85714	6.30769	1.623	0.02154	0.6643
57984	CUGACCUAUGAAUUGACAACC	21	hsa-miR-192-5p	FALSE	FALSE	FALSE	FALSE	FALSE		9	13.7429	16.9231	1.555	0.02768	0.6643
110470	UGACCUAUGAAUUGACAGCC	20	hsa-miR-192-5p	FALSE	TRUE	FALSE	FALSE	TRUE	miR-192-5p|+1|0	460.65	736.629	737.346	1.53	0.06667	0.6586
111118	UGACUUAUGAAUUGACAGCCAGA	23	hsa-miR-192-5p	FALSE	FALSE	FALSE	FALSE	FALSE		6.55	10.3143	11.5	1.644	0.03707	0.6571
58171	CUGACCUAUGAAUUGAUAGCCA	22	hsa-miR-192-5p	FALSE	FALSE	FALSE	FALSE	FALSE		5.65	8.51429	11.5	1.483	0.06342	0.6529
58113	CUGACCUAUGAAUUGACAGUCAU	23	hsa-miR-192-5p	FALSE	FALSE	FALSE	FALSE	FALSE		4	6.37143	7.11538	1.425	0.1229	0.6529
58013	CUGACCUAUGAAUUGACAGCCA	22	hsa-miR-192-5p	FALSE	TRUE	FALSE	FALSE	FALSE		1780.65	2533	3321.81	1.309	0.1286	0.6471
129049	UUGACCUAUGAAUUGACAGCCA	22	hsa-miR-192-5p	FALSE	FALSE	FALSE	FALSE	FALSE		11.35	17.4	21.2308	1.508	0.05337	0.6457
110557	UGACCUAUGAAUUGACAGCUA	21	hsa-miR-192-5p	FALSE	FALSE	FALSE	FALSE	FALSE		8.45	13.5714	12.0769	1.616	0.04166	0.6443
58213	CUGACCUAUGAAUUGUCAGCC	21	hsa-miR-192-5p	FALSE	FALSE	FALSE	FALSE	FALSE		4.15	5.77143	7.53846	1.458	0.06625	0.6414
58021	CUGACCUAUGAAUUGACAGCCAAG	24	hsa-miR-192-5p	FALSE	FALSE	FALSE	FALSE	FALSE		4.4	5.74286	7.53846	1.382	0.1461	0.6414
58145	CUGACCUAUGAAUUGACGGCU	21	hsa-miR-192-5p	FALSE	FALSE	FALSE	FALSE	FALSE		3.95	5.28571	6.80769	1.318	0.2056	0.6386
58043	CUGACCUAUGAAUUGACAGCCAU	23	hsa-miR-192-5p	FALSE	FALSE	FALSE	FALSE	FALSE		1968.45	2982.29	4150.85	1.295	0.2429	0.6386
58092	CUGACCUAUGAAUUGACAGCUA	22	hsa-miR-192-5p	FALSE	FALSE	FALSE	FALSE	FALSE		17.2	26.1429	31.1538	1.493	0.06336	0.6371
110471	UGACCUAUGAAUUGACAGCCA	21	hsa-miR-192-5p	FALSE	TRUE	FALSE	FALSE	TRUE	miR-192-5p|+1|+1	559.65	818.171	725.923	1.4	0.09485	0.6357
110556	UGACCUAUGAAUUGACAGCU	20	hsa-miR-192-5p	FALSE	FALSE	FALSE	FALSE	FALSE		76.35	108.4	106.154	1.368	0.1574	0.6329
58014	CUGACCUAUGAAUUGACAGCCAA	23	hsa-miR-192-5p	FALSE	FALSE	FALSE	FALSE	FALSE		84.8	116.314	184.115	1.289	0.2455	0.63
58174	CUGACCUAUGAAUUGAUAGCCAU	23	hsa-miR-192-5p	FALSE	FALSE	FALSE	FALSE	FALSE		6.15	9.8	12.6923	1.617	0.07539	0.6286
111120	UGACUUAUGAAUUGACAGCCAGU	23	hsa-miR-192-5p	FALSE	FALSE	FALSE	FALSE	FALSE		9.75	17.1714	16.9231	1.72	0.04046	0.6271
118317	UGGCCUAUGAAUUGACAGCCAG	22	hsa-miR-192-5p	FALSE	FALSE	FALSE	FALSE	FALSE		7.2	9.82857	8.57692	1.371	0.09029	0.6257
110642	UGACCUAUGAAUUGGCAGCCAU	22	hsa-miR-192-5p	FALSE	FALSE	FALSE	FALSE	FALSE		4.5	6.2	6.19231	1.346	0.1946	0.6257
58152	CUGACCUAUGAAUUGACUGCC	21	hsa-miR-192-5p	FALSE	FALSE	FALSE	FALSE	FALSE		6.7	9.4	11.6538	1.332	0.1377	0.6243
110504	UGACCUAUGAAUUGACAGCCAGG	23	hsa-miR-192-5p	FALSE	FALSE	FALSE	FALSE	FALSE		15.75	24.1714	30.9615	1.267	0.2905	0.6229
110528	UGACCUAUGAAUUGACAGCCAUU	23	hsa-miR-192-5p	FALSE	FALSE	FALSE	FALSE	FALSE		87.75	141.343	141.654	1.464	0.154	0.6214
110472	UGACCUAUGAAUUGACAGCCAA	22	hsa-miR-192-5p	FALSE	FALSE	FALSE	FALSE	FALSE		95.85	125.6	138.385	1.282	0.2438	0.6186
58096	CUGACCUAUGAAUUGACAGCUAU	23	hsa-miR-192-5p	FALSE	FALSE	FALSE	FALSE	FALSE		7	10.1143	12.8462	1.314	0.2586	0.6171
58025	CUGACCUAUGAAUUGACAGCCAAU	24	hsa-miR-192-5p	FALSE	FALSE	FALSE	FALSE	FALSE		28.6	37.8857	54.8077	1.25	0.3507	0.6157
58206	CUGACCUAUGAAUUGGCAGCU	21	hsa-miR-192-5p	FALSE	FALSE	FALSE	FALSE	FALSE		4.25	5.34286	7.38462	1.256	0.2813	0.6057
40179	CCGACCUAUGAAUUGACAGCCAU	23	hsa-miR-192-5p	FALSE	FALSE	FALSE	FALSE	FALSE		7.75	10.4	13.2308	1.213	0.3661	0.6029
110484	UGACCUAUGAAUUGACAGCCAC	22	hsa-miR-192-5p	FALSE	FALSE	FALSE	FALSE	FALSE		48.35	64.6571	58.8846	1.301	0.3451	0.6014
110461	UGACCUAUGAAUUGACAGCA	20	hsa-miR-192-5p	FALSE	FALSE	FALSE	FALSE	FALSE		21.85	30.1429	28.0769	1.345	0.2253	0.6
44403	CGACCUAUGAAUUGACAGCCAG	22	hsa-miR-192-5p	FALSE	FALSE	FALSE	FALSE	FALSE		6.95	9.28571	7.5	1.333	0.1766	0.6
59678	CUGGCCUAUGAAUUGACAGCCA	22	hsa-miR-192-5p	FALSE	FALSE	FALSE	FALSE	FALSE		8.2	9.71429	12.0769	1.239	0.2571	0.5957
110637	UGACCUAUGAAUUGGCAGCCAG	22	hsa-miR-192-5p	FALSE	FALSE	FALSE	FALSE	FALSE		8.65	11.5143	10	1.346	0.1862	0.5943
110473	UGACCUAUGAAUUGACAGCCAAA	23	hsa-miR-192-5p	FALSE	FALSE	FALSE	FALSE	FALSE		21.55	28.8571	36.4231	1.294	0.2492	0.59
58073	CUGACCUAUGAAUUGACAGCCU	22	hsa-miR-192-5p	FALSE	FALSE	FALSE	FALSE	FALSE		249.15	326.657	454.462	1.158	0.4583	0.59
58032	CUGACCUAUGAAUUGACAGCCAGA	24	hsa-miR-192-5p	FALSE	FALSE	FALSE	FALSE	FALSE		9.65	13.2571	19.5385	1.345	0.1479	0.5871
58071	CUGACCUAUGAAUUGACAGCCGU	23	hsa-miR-192-5p	FALSE	FALSE	FALSE	FALSE	FALSE		10.55	13.7429	20.3846	1.222	0.3895	0.5871
58141	CUGACCUAUGAAUUGACGGCCAU	23	hsa-miR-192-5p	FALSE	FALSE	FALSE	FALSE	FALSE		9.3	11.5714	14.7308	1.16	0.5481	0.5871
58054	CUGACCUAUGAAUUGACAGCCAUU	24	hsa-miR-192-5p	FALSE	FALSE	FALSE	FALSE	FALSE		200.95	277.2	365.692	1.223	0.4169	0.5786
58082	CUGACCUAUGAAUUGACAGCCUU	23	hsa-miR-192-5p	FALSE	FALSE	FALSE	FALSE	FALSE		40.5	53.8	84.0385	1.2	0.4369	0.5786
57985	CUGACCUAUGAAUUGACAACCA	22	hsa-miR-192-5p	FALSE	FALSE	FALSE	FALSE	FALSE		5.7	6.74286	6.65385	1.195	0.4096	0.5786
110514	UGACCUAUGAAUUGACAGCCAGUG	24	hsa-miR-192-5p	FALSE	TRUE	FALSE	FALSE	FALSE		4.85	6.82857	7.11538	1.355	0.2825	0.5771
110539	UGACCUAUGAAUUGACAGCCGG	22	hsa-miR-192-5p	FALSE	FALSE	FALSE	FALSE	FALSE		6.5	8.02857	7.69231	1.246	0.3083	0.5771
110481	UGACCUAUGAAUUGACAGCCAAU	23	hsa-miR-192-5p	FALSE	FALSE	FALSE	FALSE	FALSE		21.5	29.7143	35.9231	1.269	0.3526	0.5743
110546	UGACCUAUGAAUUGACAGCCU	21	hsa-miR-192-5p	FALSE	FALSE	FALSE	FALSE	FALSE		19.85	25.5429	23.1538	1.239	0.3368	0.5743
59682	CUGGCCUAUGAAUUGACAGCCAU	23	hsa-miR-192-5p	FALSE	FALSE	FALSE	FALSE	FALSE		8.65	10.8857	14.6923	1.158	0.547	0.5743
58196	CUGACCUAUGAAUUGGCAGCCA	22	hsa-miR-192-5p	FALSE	FALSE	FALSE	FALSE	FALSE		9.35	11	12.8846	1.16	0.4389	0.5729
58300	CUGACCUGUGAAUUGACAGCCAU	23	hsa-miR-192-5p	FALSE	FALSE	FALSE	FALSE	FALSE		5	6.14286	8.07692	1.165	0.5249	0.5714
58077	CUGACCUAUGAAUUGACAGCCUAU	24	hsa-miR-192-5p	FALSE	FALSE	FALSE	FALSE	FALSE		5.45	6.85714	9.69231	1.186	0.5341	0.57
58200	CUGACCUAUGAAUUGGCAGCCAU	23	hsa-miR-192-5p	FALSE	FALSE	FALSE	FALSE	FALSE		10.75	12.9429	15	1.106	0.6441	0.57
58027	CUGACCUAUGAAUUGACAGCCAC	23	hsa-miR-192-5p	FALSE	FALSE	FALSE	FALSE	FALSE		107.8	135	181.038	1.171	0.5929	0.5671
40175	CCGACCUAUGAAUUGACAGCCA	22	hsa-miR-192-5p	FALSE	FALSE	FALSE	FALSE	FALSE		7.3	8.97143	11.1923	1.209	0.3567	0.5657
58086	CUGACCUAUGAAUUGACAGCCUUU	24	hsa-miR-192-5p	FALSE	FALSE	FALSE	FALSE	FALSE		25.95	35.4	59.4615	1.197	0.4964	0.5657
57936	CUGACCUAUGAAUCGACAGCCAU	23	hsa-miR-192-5p	FALSE	FALSE	FALSE	FALSE	FALSE		8.35	9.71429	12.5	1.107	0.6252	0.5657
110491	UGACCUAUGAAUUGACAGCCAGAA	24	hsa-miR-192-5p	FALSE	FALSE	FALSE	FALSE	FALSE		10.5	14.3429	16	1.279	0.4272	0.5643
110479	UGACCUAUGAAUUGACAGCCAAG	23	hsa-miR-192-5p	FALSE	FALSE	FALSE	FALSE	FALSE		6.8	8.45714	11.4615	1.151	0.5401	0.5643
57833	CUGACCCAUGAAUUGACAGCCAU	23	hsa-miR-192-5p	FALSE	FALSE	FALSE	FALSE	FALSE		4.95	5.8	7.19231	1.075	0.7617	0.5643
110500	UGACCUAUGAAUUGACAGCCAGAU	24	hsa-miR-192-5p	FALSE	FALSE	FALSE	FALSE	FALSE		5.6	8.28571	9.19231	1.295	0.506	0.5571
58058	CUGACCUAUGAAUUGACAGCCC	22	hsa-miR-192-5p	FALSE	FALSE	FALSE	FALSE	FALSE		33.8	38.4286	51.8846	1.08	0.7175	0.5571
110531	UGACCUAUGAAUUGACAGCCC	21	hsa-miR-192-5p	FALSE	FALSE	FALSE	FALSE	FALSE		5.8	6.68571	6.5	1.138	0.5536	0.5543
110596	UGACCUAUGAAUUGACGGCCAG	22	hsa-miR-192-5p	FALSE	FALSE	FALSE	FALSE	FALSE		7.5	9.11429	8.26923	1.226	0.3361	0.5529
110526	UGACCUAUGAAUUGACAGCCAUC	23	hsa-miR-192-5p	FALSE	FALSE	FALSE	FALSE	FALSE		5.4	6.8	6.92308	1.21	0.5081	0.55
58037	CUGACCUAUGAAUUGACAGCCAGU	24	hsa-miR-192-5p	FALSE	TRUE	FALSE	FALSE	TRUE	miR-192-5p|0|+3	45.9	60.7714	74.7692	1.282	0.2787	0.5486
110562	UGACCUAUGAAUUGACAGCUAGU	23	hsa-miR-192-5p	FALSE	FALSE	FALSE	FALSE	FALSE		7.35	9.05714	11.1923	1.158	0.5544	0.5471
58074	CUGACCUAUGAAUUGACAGCCUA	23	hsa-miR-192-5p	FALSE	FALSE	FALSE	FALSE	FALSE		7.05	8.31429	15.0769	1.058	0.8072	0.5429
110490	UGACCUAUGAAUUGACAGCCAGA	23	hsa-miR-192-5p	FALSE	FALSE	FALSE	FALSE	FALSE		542.7	674.143	953.231	1.139	0.5617	0.5357
58137	CUGACCUAUGAAUUGACGGCCA	22	hsa-miR-192-5p	FALSE	FALSE	FALSE	FALSE	FALSE		8.45	9.71429	11.8846	1.135	0.5311	0.5357
57932	CUGACCUAUGAAUCGACAGCCA	22	hsa-miR-192-5p	FALSE	FALSE	FALSE	FALSE	FALSE		7.45	8.34286	11.2692	1.111	0.5967	0.5343
110522	UGACCUAUGAAUUGACAGCCAUA	23	hsa-miR-192-5p	FALSE	FALSE	FALSE	FALSE	FALSE		24.35	29.3714	34.8077	1.116	0.6883	0.5271
58044	CUGACCUAUGAAUUGACAGCCAUA	24	hsa-miR-192-5p	FALSE	FALSE	FALSE	FALSE	FALSE		36.6	40.1143	54.3846	1.037	0.8713	0.5271
58052	CUGACCUAUGAAUUGACAGCCAUC	24	hsa-miR-192-5p	FALSE	FALSE	FALSE	FALSE	FALSE		12.7	14.6286	19.2308	1.033	0.8984	0.5257
110507	UGACCUAUGAAUUGACAGCCAGU	23	hsa-miR-192-5p	FALSE	TRUE	FALSE	FALSE	FALSE		1879.4	2336.71	2705.92	1.129	0.6156	0.5157
58057	CUGACCUAUGAAUUGACAGCCAUUU	25	hsa-miR-192-5p	FALSE	FALSE	FALSE	FALSE	FALSE		7.2	9.71429	10.7692	1.199	0.5778	0.4971
110542	UGACCUAUGAAUUGACAGCCGGU	23	hsa-miR-192-5p	FALSE	FALSE	FALSE	FALSE	FALSE		6.2	6.97143	6.76923	1.042	0.8777	0.4943
110501	UGACCUAUGAAUUGACAGCCAGC	23	hsa-miR-192-5p	FALSE	FALSE	FALSE	FALSE	FALSE		100.85	106.114	112.077	1.009	0.9723	0.4914
44406	CGACCUAUGAAUUGACAGCCAGU	23	hsa-miR-192-5p	FALSE	FALSE	FALSE	FALSE	FALSE		8.4	8.91429	9.11538	1.002	0.9936	0.4871
110640	UGACCUAUGAAUUGGCAGCCAGU	23	hsa-miR-192-5p	FALSE	FALSE	FALSE	FALSE	FALSE		10.7	11.0857	11.7692	0.9929	0.977	0.4771
110515	UGACCUAUGAAUUGACAGCCAGUU	24	hsa-miR-192-5p	FALSE	FALSE	FALSE	FALSE	FALSE		228.4	306.886	253.038	1.235	0.6381	0.4743
110508	UGACCUAUGAAUUGACAGCCAGUA	24	hsa-miR-192-5p	FALSE	FALSE	FALSE	FALSE	FALSE		40.3	48.6571	52.5	1.126	0.747	0.4714
110599	UGACCUAUGAAUUGACGGCCAGU	23	hsa-miR-192-5p	FALSE	FALSE	FALSE	FALSE	FALSE		8.9	9.11429	9.19231	0.9586	0.8656	0.47
118320	UGGCCUAUGAAUUGACAGCCAGU	23	hsa-miR-192-5p	FALSE	FALSE	FALSE	FALSE	FALSE		9.45	10	10.4231	0.9576	0.8572	0.47
58298	CUGACCUGUGAAUUGACAGCCA	22	hsa-miR-192-5p	FALSE	FALSE	FALSE	FALSE	FALSE		5.35	5.2	6.80769	0.9706	0.8771	0.4671
110519	UGACCUAUGAAUUGACAGCCAGUUU	25	hsa-miR-192-5p	FALSE	FALSE	FALSE	FALSE	FALSE		9.7	10.7429	8.07692	1.026	0.9474	0.4586
110513	UGACCUAUGAAUUGACAGCCAGUC	24	hsa-miR-192-5p	FALSE	FALSE	FALSE	FALSE	FALSE		13.85	15.8571	11.1923	1.051	0.9037	0.4457
110718	UGACCUGUGAAUUGACAGCCAGU	23	hsa-miR-192-5p	FALSE	FALSE	FALSE	FALSE	FALSE		5.25	5.31429	5.15385	0.8953	0.6951	0.4443
58041	CUGACCUAUGAAUUGACAGCCAGUU	25	hsa-miR-192-5p	FALSE	FALSE	FALSE	FALSE	FALSE		8.8	7.85714	7.69231	0.837	0.6192	0.3743
37348	CCAGUGGGGCUGCUGUUAUCUG	22	hsa-miR-194-3p	TRUE	TRUE	TRUE	FALSE	TRUE	miR-194-3p|0|0	30.1	34.4	30.1538	1.121	0.6246	0.6114
37352	CCAGUGGGGCUGCUGUUAUCUGU	23	hsa-miR-194-3p	FALSE	FALSE	FALSE	FALSE	FALSE		15.15	15.7429	22.6538	0.9555	0.835	0.5071
37346	CCAGUGGGGCUGCUGUUAUCU	21	hsa-miR-194-3p	FALSE	TRUE	FALSE	FALSE	FALSE		7.75	7.97143	8.65385	0.9529	0.8368	0.49
121394	UGUAACAGCAACUCCAUGUGGAAA	24	hsa-miR-194-5p	FALSE	FALSE	FALSE	FALSE	FALSE		44.6	101.029	79.1923	2.34	0.01357	0.7757
121319	UGUAACAACUCCAUGUGGAA	20	hsa-miR-194-5p	FALSE	FALSE	FALSE	FALSE	FALSE		4.15	7.97143	5.46154	1.991	0.0008367	0.77
121835	UGUAAUAGCAACUCCAUGUGGA	22	hsa-miR-194-5p	FALSE	FALSE	FALSE	FALSE	FALSE		5.45	11.6857	10.7692	2.286	0.0006066	0.7686
121499	UGUAACAGUAACUCCAUGUGGAA	23	hsa-miR-194-5p	FALSE	FALSE	FALSE	FALSE	FALSE		3.25	7	6.19231	2.366	0.01158	0.7643
121393	UGUAACAGCAACUCCAUGUGGAA	23	hsa-miR-194-5p	FALSE	TRUE	FALSE	FALSE	TRUE	miR-194-5p|0|+1	578.6	1016.26	1016.81	1.7	0.01483	0.7571
121412	UGUAACAGCAACUCCAUGUGGAG	23	hsa-miR-194-5p	FALSE	FALSE	FALSE	FALSE	FALSE		5.1	9.37143	10.7308	1.789	0.0107	0.75
121318	UGUAACAACUCCAUGUGGA	19	hsa-miR-194-5p	FALSE	FALSE	FALSE	FALSE	FALSE		7.9	14.6286	10.8846	1.907	0.002333	0.7286
121498	UGUAACAGUAACUCCAUGUGGA	22	hsa-miR-194-5p	FALSE	FALSE	FALSE	FALSE	FALSE		10	19.2	18.9231	2.082	0.004738	0.7186
121836	UGUAAUAGCAACUCCAUGUGGAA	23	hsa-miR-194-5p	FALSE	FALSE	FALSE	FALSE	FALSE		3.8	6.97143	6.61538	2.24	0.006726	0.7129
121418	UGUAACAGCAACUCCAUGUGGG	22	hsa-miR-194-5p	FALSE	FALSE	FALSE	FALSE	FALSE		12.8	22.7429	25.8077	1.568	0.02456	0.7129
121449	UGUAACAGCAACUCUAUGUGGAA	23	hsa-miR-194-5p	FALSE	FALSE	FALSE	FALSE	FALSE		10.4	19.8571	18.0385	2.205	0.014	0.7086
121392	UGUAACAGCAACUCCAUGUGGA	22	hsa-miR-194-5p	TRUE	TRUE	TRUE	FALSE	FALSE		1282.35	2032.49	2243.92	1.517	0.02106	0.6886
121459	UGUAACAGCAACUUCAUGUGGAA	23	hsa-miR-194-5p	FALSE	FALSE	FALSE	FALSE	FALSE		6.9	12.2286	9.30769	2.024	0.04337	0.6857
121448	UGUAACAGCAACUCUAUGUGGA	22	hsa-miR-194-5p	FALSE	FALSE	FALSE	FALSE	FALSE		11	18.5714	18.1154	1.777	0.01852	0.6786
121458	UGUAACAGCAACUUCAUGUGGA	22	hsa-miR-194-5p	FALSE	FALSE	FALSE	FALSE	FALSE		24.65	43.4857	40.1923	1.896	0.03269	0.6771
121788	UGUAACGGCAACUCCAUGUGGA	22	hsa-miR-194-5p	FALSE	FALSE	FALSE	FALSE	FALSE		6.4	8.65714	8.57692	1.359	0.1306	0.6414
121434	UGUAACAGCAACUCCGUGUGGA	22	hsa-miR-194-5p	FALSE	FALSE	FALSE	FALSE	FALSE		4.8	6.57143	6.38462	1.48	0.07143	0.6386
121992	UGUAGCAGCAACUCCAUGUGGA	22	hsa-miR-194-5p	FALSE	FALSE	FALSE	FALSE	FALSE		5.6	7.22857	7.92308	1.319	0.1664	0.6314
52490	CGUAACAGCAACUCCAUGUGGA	22	hsa-miR-194-5p	FALSE	FALSE	FALSE	FALSE	FALSE		6.6	8.77143	9.26923	1.382	0.1438	0.6243
121353	UGUAACAGCAACUCCACGUGGA	22	hsa-miR-194-5p	FALSE	FALSE	FALSE	FALSE	FALSE		4.65	6.45714	6.34615	1.409	0.08645	0.6229
121447	UGUAACAGCAACUCUAUGUGG	21	hsa-miR-194-5p	FALSE	FALSE	FALSE	FALSE	FALSE		4.6	7.02857	7.23077	1.554	0.06322	0.6171
121423	UGUAACAGCAACUCCAUGUGGU	22	hsa-miR-194-5p	FALSE	FALSE	FALSE	FALSE	FALSE		9.85	11.7714	13.1538	1.236	0.2475	0.5957
121391	UGUAACAGCAACUCCAUGUGG	21	hsa-miR-194-5p	FALSE	TRUE	FALSE	FALSE	FALSE		347.5	448.743	467.077	1.233	0.2702	0.5929
121385	UGUAACAGCAACUCCAUGUG	20	hsa-miR-194-5p	FALSE	TRUE	FALSE	FALSE	FALSE		19.15	23.4857	23.6538	1.185	0.3634	0.5829
121379	UGUAACAGCAACUCCAUGU	19	hsa-miR-194-5p	FALSE	TRUE	FALSE	FALSE	FALSE		17.2	21.0571	22.4615	1.168	0.4153	0.5657
121401	UGUAACAGCAACUCCAUGUGGAAU	24	hsa-miR-194-5p	FALSE	FALSE	FALSE	FALSE	FALSE		26.35	28.0857	25.7308	1.057	0.7756	0.55
121386	UGUAACAGCAACUCCAUGUGA	21	hsa-miR-194-5p	FALSE	FALSE	FALSE	FALSE	FALSE		15.35	15.9429	18.3846	1.059	0.7979	0.5329
121404	UGUAACAGCAACUCCAUGUGGAAUU	25	hsa-miR-194-5p	FALSE	FALSE	FALSE	FALSE	FALSE		9.9	9.97143	9.92308	1.049	0.8491	0.5157
121414	UGUAACAGCAACUCCAUGUGGAU	23	hsa-miR-194-5p	FALSE	FALSE	FALSE	FALSE	FALSE		43.75	52.6286	39.7692	1.245	0.5818	0.49
121452	UGUAACAGCAACUCUAUGUGGAC	23	hsa-miR-194-5p	FALSE	FALSE	FALSE	FALSE	FALSE		3.9	6.6	3.92308	1.844	0.2853	0.4414
121406	UGUAACAGCAACUCCAUGUGGAC	23	hsa-miR-194-5p	FALSE	TRUE	FALSE	FALSE	TRUE	miR-194-5p|0|+1	274.15	455.4	179.654	1.839	0.3407	0.4343
121407	UGUAACAGCAACUCCAUGUGGACA	24	hsa-miR-194-5p	FALSE	FALSE	FALSE	FALSE	FALSE		21.7	54.5143	12.0769	2.324	0.4779	0.3886
121410	UGUAACAGCAACUCCAUGUGGACU	24	hsa-miR-194-5p	FALSE	TRUE	FALSE	FALSE	FALSE		60.7	98.7429	29.3846	1.574	0.6155	0.3429
97452	UAGGUAGUUUCAUGUUGUUGG	21	hsa-miR-196a-5p	FALSE	TRUE	FALSE	FALSE	TRUE	miR-196a-5p|0|-1	17.35	45.9429	30.3846	2.501	0.0002442	0.7957
97456	UAGGUAGUUUCAUGUUGUUGGG	22	hsa-miR-196a-5p	TRUE	TRUE	TRUE	FALSE	TRUE	miR-196a-5p|0|0	38.7	99.1143	73.9231	2.307	0.0007289	0.79
97453	UAGGUAGUUUCAUGUUGUUGGA	22	hsa-miR-196a-5p	FALSE	FALSE	FALSE	FALSE	FALSE		6.4	13.1714	11.0769	2.007	0.006063	0.7329
97450	UAGGUAGUUUCAUGUUGUUG	20	hsa-miR-196a-5p	FALSE	TRUE	FALSE	FALSE	FALSE		4.05	7.65714	4.69231	2.03	0.004737	0.7286
97463	UAGGUAGUUUCAUGUUGUUGGGU	23	hsa-miR-196a-5p	FALSE	FALSE	FALSE	FALSE	FALSE		7.85	13.5714	12.3077	1.627	0.02498	0.6957
97457	UAGGUAGUUUCAUGUUGUUGGGA	23	hsa-miR-196a-5p	FALSE	TRUE	FALSE	FALSE	FALSE		17.9	26.2	24.4615	1.371	0.1272	0.6257
97471	UAGGUAGUUUCCUGUUGUUG	20	hsa-miR-196b-5p	FALSE	TRUE	FALSE	FALSE	TRUE	miR-196b-5p|0|-2	8.8	18.0286	12.0769	2.285	0.006543	0.7486
97474	UAGGUAGUUUCCUGUUGUUGG	21	hsa-miR-196b-5p	FALSE	TRUE	FALSE	FALSE	FALSE		31.45	63.9429	42	2.211	0.007692	0.7343
97480	UAGGUAGUUUCCUGUUGUUGGG	22	hsa-miR-196b-5p	TRUE	TRUE	TRUE	FALSE	FALSE		48.05	73.1714	61.3462	1.602	0.03351	0.6357
97494	UAGGUAGUUUCCUGUUGUUGGU	22	hsa-miR-196b-5p	FALSE	FALSE	FALSE	FALSE	FALSE		5.05	7.51429	6.11538	1.492	0.1753	0.5829
97489	UAGGUAGUUUCCUGUUGUUGGGU	23	hsa-miR-196b-5p	FALSE	FALSE	FALSE	FALSE	FALSE		30.6	45.0286	36	1.585	0.1256	0.5814
97481	UAGGUAGUUUCCUGUUGUUGGGA	23	hsa-miR-196b-5p	FALSE	TRUE	FALSE	FALSE	FALSE		16.8	20.4	17.6538	1.27	0.3052	0.4957
97475	UAGGUAGUUUCCUGUUGUUGGA	22	hsa-miR-196b-5p	FALSE	FALSE	FALSE	FALSE	FALSE		17.6	21.3429	13.8462	1.267	0.3563	0.4771
55623	CUCAGUGUUUAGACUAUCUGUU	22	hsa-miR-199b-5p	FALSE	FALSE	FALSE	FALSE	FALSE		14.75	12.1143	4.61538	0.8148	0.186	0.4086
37900	CCCAGUGUUUAGACUAUCUG	20	hsa-miR-199b-5p	FALSE	TRUE	FALSE	FALSE	FALSE		18.3	12.2	5.5	0.679	0.0158	0.2714
37918	CCCAGUGUUUAGACUAUCUGUU	22	hsa-miR-199b-5p	FALSE	TRUE	FALSE	FALSE	TRUE	miR-199b-5p|0|-1	696.5	368.829	133.654	0.5935	9.055e-05	0.2243
37913	CCCAGUGUUUAGACUAUCUGUC	22	hsa-miR-199b-5p	FALSE	FALSE	FALSE	FALSE	FALSE		30.2	16.8286	6.73077	0.5673	0.0004396	0.2171
37361	CCAGUGUUUAGACUAUCUGUUC	22	hsa-miR-199b-5p	FALSE	TRUE	FALSE	FALSE	FALSE		13.6	5.08571	1.5	0.346	1.833e-06	0.2071
37927	CCCAGUGUUUAGACUAUCUGUUCU	24	hsa-miR-199b-5p	FALSE	FALSE	FALSE	FALSE	FALSE		34.65	13.6286	2.23077	0.3551	3.392e-06	0.2043
101461	UCCAGUGUUUAGACUAUCUGUUC	23	hsa-miR-199b-5p	FALSE	FALSE	FALSE	FALSE	FALSE		12.05	4.57143	1.57692	0.365	2.947e-07	0.1971
37909	CCCAGUGUUUAGACUAUCUGU	21	hsa-miR-199b-5p	FALSE	TRUE	FALSE	FALSE	FALSE		64.4	35.2571	14.7308	0.5752	8.229e-05	0.1914
37886	CCCAGUGUUUAGACUACCUGUUC	23	hsa-miR-199b-5p	FALSE	FALSE	FALSE	FALSE	FALSE		13.85	4.97143	1.88462	0.3454	5.455e-07	0.1629
37910	CCCAGUGUUUAGACUAUCUGUA	22	hsa-miR-199b-5p	FALSE	FALSE	FALSE	FALSE	FALSE		11.7	5.34286	2.80769	0.435	4.082e-08	0.1286
37919	CCCAGUGUUUAGACUAUCUGUUA	23	hsa-miR-199b-5p	FALSE	FALSE	FALSE	FALSE	FALSE		65.9	22.3143	7.15385	0.3476	6.427e-10	0.1143
37922	CCCAGUGUUUAGACUAUCUGUUCA	24	hsa-miR-199b-5p	FALSE	TRUE	FALSE	FALSE	FALSE		34.65	10.0286	2.73077	0.2454	2.975e-09	0.1143
37921	CCCAGUGUUUAGACUAUCUGUUC	23	hsa-miR-199b-5p	TRUE	TRUE	TRUE	FALSE	FALSE		2329.15	682.4	179.385	0.3561	7.206e-07	0.1129
37929	CCCAGUGUUUAGACUAUCUGUUU	23	hsa-miR-199b-5p	FALSE	FALSE	FALSE	FALSE	FALSE		121.4	37.9714	11.6538	0.359	2.008e-06	0.1057
90898	UAACACUGUCUGGUAACGAUGUU	23	hsa-miR-200a-3p	FALSE	TRUE	FALSE	TRUE	TRUE	miR-200a-3p|0|+1	465.55	1439.77	1564.42	2.872	1.529e-05	0.9114
92471	UAAUACUGUCUGGUAACGAUGUU	23	hsa-miR-200a-3p	FALSE	FALSE	FALSE	FALSE	FALSE		11.55	40.5714	40.6154	3.874	0.0002302	0.8914
95708	UAGCACUGUCUGGUAACGAUGUU	23	hsa-miR-200a-3p	FALSE	FALSE	FALSE	FALSE	FALSE		2.7	7.45714	7.19231	3.167	1.633e-05	0.8886
90903	UAACACUGUCUGGUAACGAUGUUU	24	hsa-miR-200a-3p	FALSE	FALSE	FALSE	FALSE	FALSE		77.35	232	229.577	2.916	0.0002806	0.8843
90897	UAACACUGUCUGGUAACGAUGUG	23	hsa-miR-200a-3p	FALSE	FALSE	FALSE	FALSE	FALSE		2.7	9.22857	12.7308	3.327	0.0009992	0.8729
90899	UAACACUGUCUGGUAACGAUGUUA	24	hsa-miR-200a-3p	FALSE	FALSE	FALSE	FALSE	FALSE		3.4	9.54286	8.88462	3.115	0.0001394	0.8729
90890	UAACACUGUCUGGUAACGAUGU	22	hsa-miR-200a-3p	TRUE	TRUE	TRUE	FALSE	TRUE	miR-200a-3p|0|0	561.2	1475.97	2012.38	2.405	2.93e-05	0.87
90885	UAACACUGUCUGGUAACGAUGCU	23	hsa-miR-200a-3p	FALSE	FALSE	FALSE	FALSE	FALSE		2.5	5.71429	7.53846	2.628	0.0003422	0.8571
90895	UAACACUGUCUGGUAACGAUGUC	23	hsa-miR-200a-3p	FALSE	FALSE	FALSE	FALSE	FALSE		27.25	65.0571	79.4615	2.479	0.001382	0.8357
90934	UAACACUGUCUGGUAAUGAUGUU	23	hsa-miR-200a-3p	FALSE	FALSE	FALSE	FALSE	FALSE		2.25	6.14286	7.07692	3.174	0.0001671	0.8329
92467	UAAUACUGUCUGGUAACGAUGU	22	hsa-miR-200a-3p	FALSE	FALSE	FALSE	FALSE	FALSE		6.9	20.7429	23.8462	3.029	0.0002018	0.83
90887	UAACACUGUCUGGUAACGAUGG	22	hsa-miR-200a-3p	FALSE	FALSE	FALSE	FALSE	FALSE		4.15	12.6	20.2308	2.509	0.0004586	0.8243
90901	UAACACUGUCUGGUAACGAUGUUC	24	hsa-miR-200a-3p	FALSE	TRUE	FALSE	FALSE	FALSE		7.55	18.3714	23.3077	2.515	0.001339	0.82
90855	UAACACUGUCUGGUAACG	18	hsa-miR-200a-3p	FALSE	TRUE	FALSE	FALSE	FALSE		5.3	11.1429	10.2308	2.085	0.0002984	0.8057
92463	UAAUACUGUCUGGUAACGAUG	21	hsa-miR-200a-3p	FALSE	FALSE	FALSE	FALSE	FALSE		3.7	7.91429	8.88462	2.344	0.0008849	0.7757
90882	UAACACUGUCUGGUAACGAUGC	22	hsa-miR-200a-3p	FALSE	FALSE	FALSE	FALSE	FALSE		30.6	69.3714	100	2.269	0.001922	0.7743
90876	UAACACUGUCUGGUAACGAUG	21	hsa-miR-200a-3p	FALSE	TRUE	FALSE	FALSE	TRUE	miR-200a-3p|0|-1	608.55	1254.54	1424.65	1.965	0.001188	0.7414
90856	UAACACUGUCUGGUAACGA	19	hsa-miR-200a-3p	FALSE	TRUE	FALSE	FALSE	FALSE		4.2	8.4	9.61538	2.087	0.003019	0.7129
90870	UAACACUGUCUGGUAACGAU	20	hsa-miR-200a-3p	FALSE	TRUE	FALSE	FALSE	FALSE		28.55	57.1143	65.2308	1.926	0.004175	0.71
90891	UAACACUGUCUGGUAACGAUGUA	23	hsa-miR-200a-3p	FALSE	FALSE	FALSE	FALSE	FALSE		31.45	53.0286	87.8846	1.683	0.01893	0.7057
90877	UAACACUGUCUGGUAACGAUGA	22	hsa-miR-200a-3p	FALSE	FALSE	FALSE	FALSE	FALSE		24.9	43.6286	67.5769	1.748	0.02983	0.6671
90863	UAACACUGUCUGGUAACGACG	21	hsa-miR-200a-3p	FALSE	FALSE	FALSE	FALSE	FALSE		2.9	7.14286	6.11538	1.795	0.07379	0.6614
90871	UAACACUGUCUGGUAACGAUA	21	hsa-miR-200a-3p	FALSE	FALSE	FALSE	FALSE	FALSE		23.45	41.6857	48.4231	1.799	0.02346	0.6386
27306	AUCUUACCGGACAGUGCUGGA	21	hsa-miR-200a-5p	FALSE	TRUE	FALSE	FALSE	TRUE	miR-200a-5p|+1|0	13.95	26.9714	27.9615	1.945	0.0005198	0.79
35693	CAUCUUACCGGACAGUGCUGGA	22	hsa-miR-200a-5p	TRUE	TRUE	TRUE	FALSE	TRUE	miR-200a-5p|0|0	209.25	417.286	337.846	1.945	0.001758	0.7886
35692	CAUCUUACCGGACAGUGCUGG	21	hsa-miR-200a-5p	FALSE	TRUE	FALSE	FALSE	TRUE	miR-200a-5p|0|-1	12.75	24.8857	20.9615	1.914	0.0007772	0.7829
27310	AUCUUACCGGACAGUGCUGGAU	22	hsa-miR-200a-5p	FALSE	TRUE	FALSE	FALSE	FALSE		18.4	35.5429	38.8077	1.853	0.001659	0.7786
35694	CAUCUUACCGGACAGUGCUGGAA	23	hsa-miR-200a-5p	FALSE	FALSE	FALSE	FALSE	FALSE		49.45	97.9714	86	2.006	0.002839	0.77
27307	AUCUUACCGGACAGUGCUGGAA	22	hsa-miR-200a-5p	FALSE	FALSE	FALSE	FALSE	FALSE		4.75	8.31429	9.23077	1.644	0.008476	0.73
35699	CAUCUUACCGGACAGUGCUGGAU	23	hsa-miR-200a-5p	FALSE	TRUE	FALSE	FALSE	FALSE		18.7	29.9429	29.8846	1.609	0.04672	0.6743
92483	UAAUACUGUCUGGUAAUGAUGAC	23	hsa-miR-200b-3p	FALSE	FALSE	FALSE	TRUE	FALSE		12.45	49.8571	42.1154	4.37	0.0002391	0.9271
92667	UAAUGCUGCCUGGUAAUGAUGAC	23	hsa-miR-200b-3p	FALSE	FALSE	FALSE	FALSE	FALSE		10.15	30.2	25.5385	2.828	9.223e-05	0.88
92193	UAAUACUGCCUGGUAAUGAUGAC	23	hsa-miR-200b-3p	FALSE	TRUE	TRUE	FALSE	TRUE	miR-200b-3p|0|+1	2000.9	4737.69	5519.15	2.138	5.52e-05	0.8543
92551	UAAUAUUGCCUGGUAAUGAUGAC	23	hsa-miR-200b-3p	FALSE	FALSE	FALSE	FALSE	FALSE		6.3	15.2	15.2308	2.553	3.828e-05	0.85
92242	UAAUACUGCCUGGUAAUGAUGGC	23	hsa-miR-200b-3p	FALSE	FALSE	FALSE	FALSE	FALSE		9.65	20.6857	21.9231	2.175	0.0001093	0.8414
92194	UAAUACUGCCUGGUAAUGAUGACA	24	hsa-miR-200b-3p	FALSE	FALSE	FALSE	FALSE	FALSE		470.55	1191.14	1158.12	2.343	0.0002695	0.8371
92664	UAAUGCUGCCUGGUAAUGAUG	21	hsa-miR-200b-3p	FALSE	FALSE	FALSE	FALSE	FALSE		5.7	13.0571	12.3846	2.232	0.0002476	0.8229
92487	UAAUACUGUCUGGUAAUGAUGACU	24	hsa-miR-200b-3p	FALSE	FALSE	FALSE	FALSE	FALSE		2.75	8.34286	8.26923	3.224	0.001493	0.82
32272	CAAUACUGCCUGGUAAUGAUGAC	23	hsa-miR-200b-3p	FALSE	FALSE	FALSE	FALSE	FALSE		5.5	11.2857	12.5769	2.112	0.0004026	0.8143
92481	UAAUACUGUCUGGUAAUGAUGA	22	hsa-miR-200b-3p	FALSE	FALSE	FALSE	FALSE	FALSE		6.05	16.4286	19.2692	2.78	0.0002818	0.8043
92206	UAAUACUGCCUGGUAAUGAUGACG	24	hsa-miR-200b-3p	FALSE	TRUE	FALSE	FALSE	FALSE		60.8	187.2	159.885	2.159	0.002477	0.8014
97596	UAGUACUGCCUGGUAAUGAUGAC	23	hsa-miR-200b-3p	FALSE	FALSE	FALSE	FALSE	FALSE		7.2	13.6286	14.8077	1.974	0.0005639	0.8014
92228	UAAUACUGCCUGGUAAUGAUGAUA	24	hsa-miR-200b-3p	FALSE	FALSE	FALSE	FALSE	FALSE		4.9	10.4857	8.53846	2.254	0.001243	0.7986
92127	UAAUACUGCCUGGUAAUAAUGAC	23	hsa-miR-200b-3p	FALSE	FALSE	FALSE	FALSE	FALSE		4.4	8.91429	8.80769	2.174	0.00098	0.7957
92112	UAAUACUGCCUGGUAACGAUGAC	23	hsa-miR-200b-3p	FALSE	FALSE	FALSE	FALSE	FALSE		5.5	10.9429	11.7692	2.062	0.001424	0.7957
92181	UAAUACUGCCUGGUAAUGAUGAAA	24	hsa-miR-200b-3p	FALSE	FALSE	FALSE	FALSE	FALSE		23.05	60.2286	56.1154	2.59	0.002033	0.7929
91798	UAAUACCGCCUGGUAAUGAUGAC	23	hsa-miR-200b-3p	FALSE	FALSE	FALSE	FALSE	FALSE		6.75	13.1714	14.4231	1.927	0.001153	0.7871
92328	UAAUACUGCCUGGUGAUGAUGAC	23	hsa-miR-200b-3p	FALSE	FALSE	FALSE	FALSE	FALSE		5.8	11.2286	12.3462	2.1	0.0003327	0.7857
92302	UAAUACUGCCUGGUAGUGAUGAC	23	hsa-miR-200b-3p	FALSE	FALSE	FALSE	FALSE	FALSE		6.95	13.6	15.0385	2.094	0.0006688	0.7857
92271	UAAUACUGCCUGGUAAUGGUGAC	23	hsa-miR-200b-3p	FALSE	FALSE	FALSE	FALSE	FALSE		8.9	16.9143	17.8846	1.853	0.002539	0.7814
92548	UAAUAUUGCCUGGUAAUGAUG	21	hsa-miR-200b-3p	FALSE	FALSE	FALSE	FALSE	FALSE		3	5.68571	7.42308	2.115	0.0006286	0.78
92085	UAAUACUGCCUGGCAAUGAUGAC	23	hsa-miR-200b-3p	FALSE	FALSE	FALSE	FALSE	FALSE		4.7	9.05714	10.1923	2.025	0.0003929	0.7771
92671	UAAUGCUGCCUGGUAAUGAUGACU	24	hsa-miR-200b-3p	FALSE	FALSE	FALSE	FALSE	FALSE		5.15	11.1429	11.3077	2.146	0.001779	0.77
92116	UAAUACUGCCUGGUAACGAUGACU	24	hsa-miR-200b-3p	FALSE	FALSE	FALSE	FALSE	FALSE		2.95	5.82857	6.19231	1.97	0.002817	0.77
92180	UAAUACUGCCUGGUAAUGAUGAA	23	hsa-miR-200b-3p	FALSE	FALSE	FALSE	FALSE	FALSE		149	289.314	402	1.859	0.003673	0.7586
92211	UAAUACUGCCUGGUAAUGAUGACU	24	hsa-miR-200b-3p	FALSE	FALSE	FALSE	FALSE	FALSE		1227.4	2463.57	2971.31	1.799	0.00363	0.7571
92665	UAAUGCUGCCUGGUAAUGAUGA	22	hsa-miR-200b-3p	FALSE	FALSE	FALSE	FALSE	FALSE		9.45	18.6571	19.5	1.957	0.003988	0.7529
92555	UAAUAUUGCCUGGUAAUGAUGACU	24	hsa-miR-200b-3p	FALSE	FALSE	FALSE	FALSE	FALSE		4.5	9.82857	10.8462	2.19	0.001894	0.7514
92227	UAAUACUGCCUGGUAAUGAUGAU	23	hsa-miR-200b-3p	FALSE	FALSE	FALSE	FALSE	FALSE		209.7	385.114	491.038	1.725	0.01029	0.7514
90779	UAACACUGCCUGGUAAUGAUGAC	23	hsa-miR-200b-3p	FALSE	FALSE	FALSE	FALSE	FALSE		4.2	7.74286	9.11538	1.879	0.002579	0.7471
92148	UAAUACUGCCUGGUAAUGACG	21	hsa-miR-200b-3p	FALSE	FALSE	FALSE	FALSE	FALSE		4.75	11.4571	9.38462	1.624	0.08028	0.7429
92178	UAAUACUGCCUGGUAAUGAUG	21	hsa-miR-200b-3p	FALSE	TRUE	FALSE	FALSE	TRUE	miR-200b-3p|0|-1	1127.6	1945.74	2554.65	1.608	0.002886	0.74
92221	UAAUACUGCCUGGUAAUGAUGACUU	25	hsa-miR-200b-3p	FALSE	FALSE	FALSE	FALSE	FALSE		3.85	7	8.03846	1.892	0.02423	0.7371
97600	UAGUACUGCCUGGUAAUGAUGACU	24	hsa-miR-200b-3p	FALSE	FALSE	FALSE	FALSE	FALSE		4.2	7.08571	8.19231	1.698	0.01252	0.7343
114837	UGAUACUGCCUGGUAAUGAUGAC	23	hsa-miR-200b-3p	FALSE	FALSE	FALSE	FALSE	FALSE		7.35	12.6857	15.1923	1.741	0.00384	0.7271
92155	UAAUACUGCCUGGUAAUGACGACU	24	hsa-miR-200b-3p	FALSE	FALSE	FALSE	FALSE	FALSE		3.9	6.6	7.96154	1.698	0.01528	0.7257
92151	UAAUACUGCCUGGUAAUGACGAC	23	hsa-miR-200b-3p	FALSE	FALSE	FALSE	FALSE	FALSE		6.35	10.6	12.3462	1.723	0.007013	0.7186
92549	UAAUAUUGCCUGGUAAUGAUGA	22	hsa-miR-200b-3p	FALSE	FALSE	FALSE	FALSE	FALSE		6.05	10.2857	11.6154	1.657	0.008146	0.7186
7783	AAUACUGCCUGGUAAUGAUGACU	23	hsa-miR-200b-3p	FALSE	FALSE	FALSE	FALSE	FALSE		440.65	768.886	1029.23	1.574	0.01892	0.7171
92246	UAAUACUGCCUGGUAAUGAUGGCU	24	hsa-miR-200b-3p	FALSE	FALSE	FALSE	FALSE	FALSE		5.85	9.48571	11.8462	1.56	0.02394	0.7171
92164	UAAUACUGCCUGGUAAUGAU	20	hsa-miR-200b-3p	FALSE	TRUE	FALSE	FALSE	FALSE		56.45	95.2571	118.269	1.635	0.006427	0.7157
91835	UAAUACUACCUGGUAAUGAUGAC	23	hsa-miR-200b-3p	FALSE	FALSE	FALSE	FALSE	FALSE		3.4	5.54286	6.57692	1.706	0.01873	0.7129
92231	UAAUACUGCCUGGUAAUGAUGAUU	24	hsa-miR-200b-3p	FALSE	FALSE	FALSE	FALSE	FALSE		15.05	25.8857	33.4231	1.656	0.02055	0.7129
92179	UAAUACUGCCUGGUAAUGAUGA	22	hsa-miR-200b-3p	TRUE	TRUE	FALSE	FALSE	TRUE	miR-200b-3p|0|0	1903.6	3005.2	3981	1.468	0.02254	0.7129
7780	AAUACUGCCUGGUAAUGAUGACG	23	hsa-miR-200b-3p	FALSE	TRUE	FALSE	FALSE	FALSE		9.6	21.9429	22.3462	1.567	0.0645	0.7071
92238	UAAUACUGCCUGGUAAUGAUGG	22	hsa-miR-200b-3p	FALSE	FALSE	FALSE	FALSE	FALSE		18.5	31.4286	42.5385	1.481	0.05419	0.7057
92332	UAAUACUGCCUGGUGAUGAUGACU	24	hsa-miR-200b-3p	FALSE	FALSE	FALSE	FALSE	FALSE		3.7	5.77143	6.84615	1.545	0.0328	0.7043
92275	UAAUACUGCCUGGUAAUGGUGACU	24	hsa-miR-200b-3p	FALSE	FALSE	FALSE	FALSE	FALSE		5.55	9.22857	9.80769	1.641	0.03752	0.7014
91802	UAAUACCGCCUGGUAAUGAUGACU	24	hsa-miR-200b-3p	FALSE	FALSE	FALSE	FALSE	FALSE		4.1	6.54286	7.73077	1.575	0.03836	0.6971
92205	UAAUACUGCCUGGUAAUGAUGACC	24	hsa-miR-200b-3p	FALSE	FALSE	FALSE	FALSE	FALSE		81.6	139.6	158.154	1.632	0.05495	0.6943
90777	UAACACUGCCUGGUAAUGAUGA	22	hsa-miR-200b-3p	FALSE	FALSE	FALSE	FALSE	FALSE		3.95	5.94286	7.11538	1.479	0.03854	0.6886
7777	AAUACUGCCUGGUAAUGAUGAC	22	hsa-miR-200b-3p	FALSE	TRUE	FALSE	FALSE	FALSE		70.85	108.371	142.231	1.491	0.02355	0.6871
92306	UAAUACUGCCUGGUAGUGAUGACU	24	hsa-miR-200b-3p	FALSE	FALSE	FALSE	FALSE	FALSE		4.45	7.02857	8.53846	1.551	0.03043	0.6757
32276	CAAUACUGCCUGGUAAUGAUGACU	24	hsa-miR-200b-3p	FALSE	FALSE	FALSE	FALSE	FALSE		3.85	6	7.46154	1.538	0.05062	0.6743
91795	UAAUACCGCCUGGUAAUGAUG	21	hsa-miR-200b-3p	FALSE	FALSE	FALSE	FALSE	FALSE		3.6	5.31429	6.03846	1.462	0.03403	0.6743
92136	UAAUACUGCCUGGUAAUGA	19	hsa-miR-200b-3p	FALSE	TRUE	FALSE	FALSE	FALSE		6	9.02857	12.5	1.648	0.01522	0.6729
24933	AUACUGCCUGGUAAUGAUGAC	21	hsa-miR-200b-3p	FALSE	TRUE	FALSE	FALSE	FALSE		4.2	6.37143	7.53846	1.455	0.07653	0.6686
92138	UAAUACUGCCUGGUAAUGAAA	21	hsa-miR-200b-3p	FALSE	FALSE	FALSE	FALSE	FALSE		4.25	6.82857	9.96154	1.63	0.04295	0.6629
92209	UAAUACUGCCUGGUAAUGAUGACGU	25	hsa-miR-200b-3p	FALSE	FALSE	FALSE	FALSE	FALSE		3.7	5.77143	6.88462	1.678	0.08045	0.6614
114841	UGAUACUGCCUGGUAAUGAUGACU	24	hsa-miR-200b-3p	FALSE	FALSE	FALSE	FALSE	FALSE		4.7	7	8.19231	1.46	0.07655	0.6543
92165	UAAUACUGCCUGGUAAUGAUA	21	hsa-miR-200b-3p	FALSE	FALSE	FALSE	FALSE	FALSE		51.65	78.0571	97.5	1.521	0.04763	0.6514
97593	UAGUACUGCCUGGUAAUGAUG	21	hsa-miR-200b-3p	FALSE	FALSE	FALSE	FALSE	FALSE		4	5.6	7	1.433	0.04629	0.6514
92326	UAAUACUGCCUGGUGAUGAUGA	22	hsa-miR-200b-3p	FALSE	FALSE	FALSE	FALSE	FALSE		5.7	7.85714	8.84615	1.377	0.09226	0.65
92110	UAAUACUGCCUGGUAACGAUGA	22	hsa-miR-200b-3p	FALSE	FALSE	FALSE	FALSE	FALSE		4.95	6.77143	8.53846	1.404	0.08293	0.6414
92269	UAAUACUGCCUGGUAAUGGUGA	22	hsa-miR-200b-3p	FALSE	FALSE	FALSE	FALSE	FALSE		8	11.2	13.6923	1.401	0.1032	0.6371
7778	AAUACUGCCUGGUAAUGAUGACA	23	hsa-miR-200b-3p	FALSE	FALSE	FALSE	FALSE	FALSE		96.05	131.857	172.154	1.342	0.1104	0.6371
92223	UAAUACUGCCUGGUAAUGAUGAG	23	hsa-miR-200b-3p	FALSE	FALSE	FALSE	FALSE	FALSE		11.3	15.4	22.2308	1.268	0.1892	0.6357
92248	UAAUACUGCCUGGUAAUGAUGU	22	hsa-miR-200b-3p	FALSE	FALSE	FALSE	FALSE	FALSE		44.45	61.2857	93.5769	1.337	0.161	0.6343
92268	UAAUACUGCCUGGUAAUGGUG	21	hsa-miR-200b-3p	FALSE	FALSE	FALSE	FALSE	FALSE		5.35	7.34286	8.07692	1.336	0.1286	0.6314
92299	UAAUACUGCCUGGUAGUGAUG	21	hsa-miR-200b-3p	FALSE	FALSE	FALSE	FALSE	FALSE		4.1	5.54286	7.03846	1.325	0.1143	0.6314
7779	AAUACUGCCUGGUAAUGAUGACC	23	hsa-miR-200b-3p	FALSE	FALSE	FALSE	FALSE	FALSE		27.3	38.3143	49	1.347	0.1891	0.63
92190	UAAUACUGCCUGGUAAUGAUGAAU	24	hsa-miR-200b-3p	FALSE	FALSE	FALSE	FALSE	FALSE		5.05	7.17143	9.46154	1.417	0.1581	0.6286
32270	CAAUACUGCCUGGUAAUGAUGA	22	hsa-miR-200b-3p	FALSE	FALSE	FALSE	FALSE	FALSE		5.9	7.74286	8.57692	1.363	0.09224	0.6286
97594	UAGUACUGCCUGGUAAUGAUGA	22	hsa-miR-200b-3p	FALSE	FALSE	FALSE	FALSE	FALSE		6.5	8.88571	11.3846	1.398	0.07054	0.6229
92083	UAAUACUGCCUGGCAAUGAUGA	22	hsa-miR-200b-3p	FALSE	FALSE	FALSE	FALSE	FALSE		5.15	6.4	7.34615	1.263	0.2346	0.6214
92137	UAAUACUGCCUGGUAAUGAA	20	hsa-miR-200b-3p	FALSE	FALSE	FALSE	FALSE	FALSE		3.6	5.77143	8.15385	1.564	0.07566	0.62
7773	AAUACUGCCUGGUAAUGAUGA	21	hsa-miR-200b-3p	FALSE	TRUE	FALSE	FALSE	FALSE		9.85	12.7143	16.3846	1.259	0.21	0.62
91796	UAAUACCGCCUGGUAAUGAUGA	22	hsa-miR-200b-3p	FALSE	FALSE	FALSE	FALSE	FALSE		6.15	7.91429	10.5	1.248	0.212	0.62
24948	AUACUGCCUGGUAAUGAUGACUU	23	hsa-miR-200b-3p	FALSE	FALSE	FALSE	FALSE	FALSE		9.85	14.1714	15.6923	1.472	0.1422	0.6186
114835	UGAUACUGCCUGGUAAUGAUGA	22	hsa-miR-200b-3p	FALSE	FALSE	FALSE	FALSE	FALSE		6.65	9	11.5	1.361	0.1321	0.6186
24944	AUACUGCCUGGUAAUGAUGACU	22	hsa-miR-200b-3p	FALSE	FALSE	FALSE	FALSE	FALSE		27.95	40.0286	48.5769	1.399	0.09109	0.6143
114834	UGAUACUGCCUGGUAAUGAUG	21	hsa-miR-200b-3p	FALSE	FALSE	FALSE	FALSE	FALSE		4.15	5.6	6.88462	1.334	0.1167	0.6086
92300	UAAUACUGCCUGGUAGUGAUGA	22	hsa-miR-200b-3p	FALSE	FALSE	FALSE	FALSE	FALSE		6.65	8.91429	11.0385	1.336	0.1305	0.6071
92256	UAAUACUGCCUGGUAAUGAUU	21	hsa-miR-200b-3p	FALSE	FALSE	FALSE	FALSE	FALSE		6.8	9.34286	13	1.408	0.2024	0.6043
92149	UAAUACUGCCUGGUAAUGACGA	22	hsa-miR-200b-3p	FALSE	FALSE	FALSE	FALSE	FALSE		5.15	6.45714	8.46154	1.227	0.3124	0.6
7772	AAUACUGCCUGGUAAUGAUG	20	hsa-miR-200b-3p	FALSE	TRUE	FALSE	FALSE	FALSE		4.15	5.22857	7.26923	1.251	0.2539	0.5957
7787	AAUACUGCCUGGUAAUGAUGAU	22	hsa-miR-200b-3p	FALSE	FALSE	FALSE	FALSE	FALSE		5.75	7	10.1538	1.193	0.3526	0.5871
24943	AUACUGCCUGGUAAUGAUGACGU	23	hsa-miR-200b-3p	FALSE	FALSE	FALSE	FALSE	FALSE		7.6	9.6	12.2308	1.18	0.4884	0.5543
7790	AAUACUGCCUGGUAAUGAUGAUU	23	hsa-miR-200b-3p	FALSE	FALSE	FALSE	FALSE	FALSE		5.9	6.4	8.73077	1.078	0.7085	0.51
24934	AUACUGCCUGGUAAUGAUGACA	22	hsa-miR-200b-3p	FALSE	FALSE	FALSE	FALSE	FALSE		6.15	6.62857	7.69231	1.053	0.8166	0.51
27316	AUCUUACUGGGCAGCAUUGGA	21	hsa-miR-200b-5p	FALSE	TRUE	FALSE	FALSE	FALSE		3.75	6	8.23077	1.634	0.009636	0.7257
35720	CAUCUUACUGGGCAGCAUUGG	21	hsa-miR-200b-5p	FALSE	TRUE	FALSE	FALSE	TRUE	miR-200b-5p|0|-1	15	23.1143	23.2308	1.496	0.01904	0.7043
35721	CAUCUUACUGGGCAGCAUUGGA	22	hsa-miR-200b-5p	TRUE	TRUE	TRUE	FALSE	TRUE	miR-200b-5p|0|0	26.35	35.5714	38.1538	1.395	0.05735	0.6471
92412	UAAUACUGUCGGGUAAUGAUGGA	23	hsa-miR-200c-3p	FALSE	FALSE	FALSE	TRUE	FALSE		12.05	34.9714	33.8077	3.096	0.0009096	0.8786
92370	UAAUACUGCUGGGUAAUGAUGGA	23	hsa-miR-200c-3p	FALSE	FALSE	FALSE	FALSE	FALSE		12.95	32.5429	36.6923	2.613	4.778e-05	0.8614
91971	UAAUACUGCCGGGUAAUGAUGGAAA	25	hsa-miR-200c-3p	FALSE	FALSE	FALSE	FALSE	FALSE		9.9	27.8286	23.5	2.956	0.0003297	0.8471
92411	UAAUACUGUCGGGUAAUGAUGG	22	hsa-miR-200c-3p	FALSE	FALSE	FALSE	FALSE	FALSE		3.05	8.85714	8.88462	3.432	0.001041	0.8186
91970	UAAUACUGCCGGGUAAUGAUGGAA	24	hsa-miR-200c-3p	FALSE	FALSE	FALSE	FALSE	FALSE		164.05	368.771	332.731	2.208	0.0004042	0.8157
91992	UAAUACUGCCGGGUAAUGAUGGG	23	hsa-miR-200c-3p	FALSE	FALSE	FALSE	FALSE	FALSE		17.85	39.0571	50.0769	1.918	0.0009957	0.7957
91982	UAAUACUGCCGGGUAAUGAUGGAG	24	hsa-miR-200c-3p	FALSE	TRUE	FALSE	FALSE	FALSE		4.4	8.45714	9.23077	1.95	0.0007395	0.7914
91969	UAAUACUGCCGGGUAAUGAUGGA	23	hsa-miR-200c-3p	TRUE	TRUE	TRUE	FALSE	FALSE		1757.95	3058.89	4000.88	1.647	0.003223	0.7843
92541	UAAUAUUGCCGGGUAAUGAUGGA	23	hsa-miR-200c-3p	FALSE	FALSE	FALSE	FALSE	FALSE		10.1	18.8571	21.1154	1.915	0.004426	0.7543
91985	UAAUACUGCCGGGUAAUGAUGGAU	24	hsa-miR-200c-3p	FALSE	FALSE	FALSE	FALSE	FALSE		136.7	235.2	230.769	1.634	0.01428	0.7286
114828	UGAUACUGCCGGGUAAUGAUGGA	23	hsa-miR-200c-3p	FALSE	FALSE	FALSE	FALSE	FALSE		5.15	8.42857	10.2692	1.639	0.01011	0.7257
91979	UAAUACUGCCGGGUAAUGAUGGAAU	25	hsa-miR-200c-3p	FALSE	FALSE	FALSE	FALSE	FALSE		13.35	24.2857	21.6154	1.83	0.01103	0.72
54359	CUAAUACUGCCGGGUAAUGAUG	22	hsa-miR-200c-3p	FALSE	TRUE	FALSE	FALSE	FALSE		3.45	6.45714	7.23077	1.88	0.007396	0.7186
97587	UAGUACUGCCGGGUAAUGAUGGA	23	hsa-miR-200c-3p	FALSE	FALSE	FALSE	FALSE	FALSE		5.9	9.17143	10.7308	1.652	0.003573	0.7157
91789	UAAUACCGCCGGGUAAUGAUGGA	23	hsa-miR-200c-3p	FALSE	FALSE	FALSE	FALSE	FALSE		5.45	8.11429	10.8846	1.614	0.01183	0.7143
91968	UAAUACUGCCGGGUAAUGAUGG	22	hsa-miR-200c-3p	FALSE	TRUE	FALSE	FALSE	FALSE		299.1	480.714	615.769	1.509	0.009941	0.7129
91995	UAAUACUGCCGGGUAAUGAUGGU	23	hsa-miR-200c-3p	FALSE	FALSE	FALSE	FALSE	FALSE		88.45	146.714	188.769	1.574	0.01033	0.6986
91957	UAAUACUGCCGGGUAAUGAUG	21	hsa-miR-200c-3p	FALSE	TRUE	FALSE	FALSE	TRUE	miR-200c-3p|0|-2	202.15	323.571	357.346	1.573	0.01874	0.69
32263	CAAUACUGCCGGGUAAUGAUGGA	23	hsa-miR-200c-3p	FALSE	FALSE	FALSE	FALSE	FALSE		4.85	7.4	8.96154	1.558	0.01508	0.6886
91907	UAAUACUGCCGGGCAAUGAUGGA	23	hsa-miR-200c-3p	FALSE	FALSE	FALSE	FALSE	FALSE		5.4	7.62857	9.23077	1.499	0.01685	0.6743
91981	UAAUACUGCCGGGUAAUGAUGGAC	24	hsa-miR-200c-3p	FALSE	FALSE	FALSE	FALSE	FALSE		9.35	14.4	13.8846	1.577	0.06161	0.6714
92009	UAAUACUGCCGGGUAAUGGUGGA	23	hsa-miR-200c-3p	FALSE	FALSE	FALSE	FALSE	FALSE		7.65	10.5714	13.7308	1.413	0.02891	0.6714
90765	UAACACUGCCGGGUAAUGAUGGA	23	hsa-miR-200c-3p	FALSE	FALSE	FALSE	FALSE	FALSE		4.05	5.54286	6	1.414	0.05914	0.67
91923	UAAUACUGCCGGGUAACGAUGGA	23	hsa-miR-200c-3p	FALSE	FALSE	FALSE	FALSE	FALSE		4.6	6.28571	8.30769	1.46	0.03285	0.6657
91942	UAAUACUGCCGGGUAAUGACGGA	23	hsa-miR-200c-3p	FALSE	FALSE	FALSE	FALSE	FALSE		4.15	5.91429	6.26923	1.47	0.02484	0.6643
92022	UAAUACUGCCGGGUAGUGAUGGA	23	hsa-miR-200c-3p	FALSE	FALSE	FALSE	FALSE	FALSE		6.65	9.42857	11.8846	1.391	0.02856	0.6586
92658	UAAUGCUGCCGGGUAAUGAUGGA	23	hsa-miR-200c-3p	FALSE	FALSE	FALSE	FALSE	FALSE		4.3	5.8	6.76923	1.379	0.04668	0.6343
91948	UAAUACUGCCGGGUAAUGAU	20	hsa-miR-200c-3p	FALSE	TRUE	FALSE	FALSE	FALSE		25	33.5429	41.2692	1.361	0.07763	0.6329
92032	UAAUACUGCCGGGUGAUGAUGGA	23	hsa-miR-200c-3p	FALSE	FALSE	FALSE	FALSE	FALSE		5	6.77143	8.84615	1.409	0.0578	0.6314
91991	UAAUACUGCCGGGUAAUGAUGGC	23	hsa-miR-200c-3p	FALSE	FALSE	FALSE	FALSE	FALSE		5.8	8.02857	9.80769	1.392	0.1108	0.6286
91949	UAAUACUGCCGGGUAAUGAUA	21	hsa-miR-200c-3p	FALSE	FALSE	FALSE	FALSE	FALSE		10.75	15.5143	16.4231	1.483	0.08611	0.6143
91989	UAAUACUGCCGGGUAAUGAUGGAUU	25	hsa-miR-200c-3p	FALSE	FALSE	FALSE	FALSE	FALSE		7.8	9.85714	9.23077	1.32	0.2008	0.6086
91958	UAAUACUGCCGGGUAAUGAUGA	22	hsa-miR-200c-3p	FALSE	FALSE	FALSE	FALSE	FALSE		23.45	30.7143	39.0385	1.294	0.216	0.6043
92001	UAAUACUGCCGGGUAAUGAUGU	22	hsa-miR-200c-3p	FALSE	FALSE	FALSE	FALSE	FALSE		9.5	12.8857	15.8462	1.296	0.2717	0.6
91999	UAAUACUGCCGGGUAAUGAUGGUU	24	hsa-miR-200c-3p	FALSE	FALSE	FALSE	FALSE	FALSE		7.05	6.2	9.15385	0.8353	0.3379	0.4514
54359	CUAAUACUGCCGGGUAAUGAUG	22	hsa-miR-200c-3p	FALSE	TRUE	FALSE	FALSE	TRUE	miR-200c-3p|-1|-2	3.45	6.45714	7.23077	1.88	0.007396	0.7186
85098	GUGAAAUGUUUAGGACCACU	20	hsa-miR-203a-3p	FALSE	TRUE	FALSE	TRUE	TRUE	miR-203a|0|-2	22.65	123.314	94.5385	5.352	0.001313	0.83
109481	UGAAAUGUUUAGGACCACU	19	hsa-miR-203a-3p	FALSE	TRUE	FALSE	FALSE	FALSE		18.85	78.4	50.1923	3.984	0.002359	0.8257
85104	GUGAAAUGUUUAGGACCACUAG	22	hsa-miR-203a-3p	TRUE	TRUE	FALSE	FALSE	FALSE		95.15	346.6	331.808	3.445	0.0005719	0.8171
109487	UGAAAUGUUUAGGACCACUAG	21	hsa-miR-203a-3p	FALSE	TRUE	TRUE	FALSE	FALSE		113.05	368.029	324.808	3.118	0.001904	0.7957
122594	UGUGAAAUGUUUAGGACCACU	21	hsa-miR-203a-3p	FALSE	TRUE	FALSE	FALSE	FALSE		3.9	17.1429	14.1154	4.611	0.0008446	0.7929
85099	GUGAAAUGUUUAGGACCACUA	21	hsa-miR-203a-3p	FALSE	TRUE	FALSE	FALSE	TRUE	miR-203a|0|-1	7.95	27.9714	26.2308	3.761	0.001479	0.7871
109482	UGAAAUGUUUAGGACCACUA	20	hsa-miR-203a-3p	FALSE	TRUE	FALSE	FALSE	FALSE		6.55	21	14.9231	3.524	0.004054	0.7743
85112	GUGAAAUGUUUAGGACCACUAU	22	hsa-miR-203a-3p	FALSE	FALSE	FALSE	FALSE	FALSE		4.35	14.8286	14.0769	3.453	0.00244	0.7686
85100	GUGAAAUGUUUAGGACCACUAA	22	hsa-miR-203a-3p	FALSE	FALSE	FALSE	FALSE	FALSE		4.65	14.5429	16.1154	3.325	0.002188	0.7629
109504	UGAAAUGUUUAGGACCACUAU	21	hsa-miR-203a-3p	FALSE	FALSE	FALSE	FALSE	FALSE		3.9	12.9429	8.92308	3.256	0.003942	0.7614
85110	GUGAAAUGUUUAGGACCACUAGU	23	hsa-miR-203a-3p	FALSE	FALSE	FALSE	FALSE	FALSE		17.6	49.5714	67.2308	2.679	0.002712	0.7529
109496	UGAAAUGUUUAGGACCACUAGU	22	hsa-miR-203a-3p	FALSE	FALSE	FALSE	FALSE	FALSE		91.05	229.857	313.231	2.403	0.005718	0.7514
85105	GUGAAAUGUUUAGGACCACUAGA	23	hsa-miR-203a-3p	FALSE	TRUE	FALSE	FALSE	FALSE		20.8	57.3714	88	2.705	0.003617	0.74
109483	UGAAAUGUUUAGGACCACUAA	21	hsa-miR-203a-3p	FALSE	FALSE	FALSE	FALSE	FALSE		5.75	15.3143	14.6154	2.817	0.007391	0.7343
109494	UGAAAUGUUUAGGACCACUAGC	22	hsa-miR-203a-3p	FALSE	FALSE	FALSE	FALSE	FALSE		4.65	10.9714	15.3462	2.339	0.02134	0.7143
109489	UGAAAUGUUUAGGACCACUAGAA	23	hsa-miR-203a-3p	FALSE	FALSE	FALSE	FALSE	FALSE		3.05	8.08571	11.8462	2.757	0.009438	0.71
109502	UGAAAUGUUUAGGACCACUAGUU	23	hsa-miR-203a-3p	FALSE	FALSE	FALSE	FALSE	FALSE		3.95	10.7143	15.1154	2.744	0.01393	0.6829
109488	UGAAAUGUUUAGGACCACUAGA	22	hsa-miR-203a-3p	FALSE	TRUE	FALSE	FALSE	FALSE		18.65	41.2571	55.1538	2.219	0.01527	0.67
109497	UGAAAUGUUUAGGACCACUAGUA	23	hsa-miR-203a-3p	FALSE	FALSE	FALSE	FALSE	FALSE		7.8	14.1714	28.2692	1.741	0.1185	0.6129
110451	UGACCUAUGAAUUGACAG	18	hsa-miR-215-5p	FALSE	TRUE	FALSE	FALSE	FALSE		5.95	15	9.80769	2.564	0.009408	0.78
110452	UGACCUAUGAAUUGACAGA	19	hsa-miR-215-5p	FALSE	TRUE	FALSE	FALSE	TRUE	miR-215-5p|+1|-2	3.15	6.77143	5.92308	2.114	0.0185	0.7271
57999	CUGACCUAUGAAUUGACAGA	20	hsa-miR-215-5p	FALSE	FALSE	FALSE	FALSE	FALSE		29.25	58.3714	64.1538	1.983	0.004514	0.72
110571	UGACCUAUGAAUUGACAGU	19	hsa-miR-215-5p	FALSE	FALSE	FALSE	FALSE	FALSE		7.9	15.7143	14.0769	1.979	0.007388	0.7014
110434	UGACCUAUGAAUUGACA	17	hsa-miR-215-5p	FALSE	TRUE	FALSE	FALSE	FALSE		4.1	6.34286	6.15385	1.534	0.04214	0.6586
110577	UGACCUAUGAAUUGACAGUCAGU	23	hsa-miR-215-5p	FALSE	FALSE	FALSE	FALSE	FALSE		3.9	5.31429	6.07692	1.304	0.2617	0.57
27626	AUGACCUAUGAAUUGAUAGAC	21	hsa-miR-215-5p	FALSE	FALSE	FALSE	FALSE	FALSE		2.8	7.68571	3.46154	3.072	0.1128	0.5671
27579	AUGACCUAUGAAUUGACAG	19	hsa-miR-215-5p	FALSE	TRUE	FALSE	FALSE	FALSE		9.55	23.6857	11.8077	2.423	0.1726	0.5071
27580	AUGACCUAUGAAUUGACAGA	20	hsa-miR-215-5p	FALSE	TRUE	FALSE	FALSE	FALSE		100.15	277.057	137.654	2.628	0.2291	0.5057
27581	AUGACCUAUGAAUUGACAGAA	21	hsa-miR-215-5p	FALSE	FALSE	FALSE	FALSE	FALSE		4.2	11.4857	5.61538	2.734	0.2259	0.4971
27583	AUGACCUAUGAAUUGACAGAC	21	hsa-miR-215-5p	TRUE	TRUE	FALSE	FALSE	TRUE	miR-215-5p|0|0	460.85	1029.91	600.731	2.355	0.1814	0.4971
27599	AUGACCUAUGAAUUGACAGAU	21	hsa-miR-215-5p	FALSE	FALSE	FALSE	FALSE	FALSE		29.15	47.0857	29.3462	1.718	0.2987	0.4729
27600	AUGACCUAUGAAUUGACAGAUA	22	hsa-miR-215-5p	FALSE	FALSE	FALSE	FALSE	FALSE		14.75	28.4	12.8846	1.968	0.3082	0.4714
110455	UGACCUAUGAAUUGACAGACA	21	hsa-miR-215-5p	FALSE	TRUE	FALSE	FALSE	FALSE		6.7	13.7143	5.26923	2.121	0.2484	0.47
27574	AUGACCUAUGAAUUGAC	17	hsa-miR-215-5p	FALSE	TRUE	FALSE	FALSE	FALSE		15.45	30.2	16.6923	1.953	0.2294	0.4657
27594	AUGACCUAUGAAUUGACAGACG	22	hsa-miR-215-5p	FALSE	FALSE	FALSE	FALSE	FALSE		17	39.4286	18.4231	2.296	0.2773	0.4543
27722	AUGACUUAUGAAUUGACAGACA	22	hsa-miR-215-5p	FALSE	FALSE	FALSE	FALSE	FALSE		3.75	7.34286	3.73077	1.999	0.2886	0.4443
27597	AUGACCUAUGAAUUGACAGACU	22	hsa-miR-215-5p	FALSE	FALSE	FALSE	FALSE	FALSE		42.1	74.9714	31.5769	1.703	0.4552	0.44
27584	AUGACCUAUGAAUUGACAGACA	22	hsa-miR-215-5p	FALSE	TRUE	TRUE	FALSE	TRUE	miR-215-5p|0|+1	1253.45	2269.8	934.385	1.917	0.346	0.43
27591	AUGACCUAUGAAUUGACAGACAU	23	hsa-miR-215-5p	FALSE	FALSE	FALSE	FALSE	FALSE		23.8	29.9143	10.6154	1.302	0.6592	0.4057
27632	AUGACCUAUGAAUUGGCAGACA	22	hsa-miR-215-5p	FALSE	FALSE	FALSE	FALSE	FALSE		6.3	10.6286	3.84615	1.716	0.4384	0.3957
27565	AUGACCUAUGAAUCGACAGACA	22	hsa-miR-215-5p	FALSE	FALSE	FALSE	FALSE	FALSE		5.35	8.74286	3.23077	1.651	0.4846	0.3771
27585	AUGACCUAUGAAUUGACAGACAA	23	hsa-miR-215-5p	FALSE	TRUE	FALSE	FALSE	FALSE		41.45	67.2286	23.8462	1.588	0.5381	0.3771
27610	AUGACCUAUGAAUUGACAGGCA	22	hsa-miR-215-5p	FALSE	FALSE	FALSE	FALSE	FALSE		4.95	8.88571	3.07692	1.778	0.4147	0.3729
85303	GUGACCUAUGAAUUGACAGACA	22	hsa-miR-215-5p	FALSE	FALSE	FALSE	FALSE	FALSE		5	8.77143	2.84615	1.765	0.4286	0.3729
27619	AUGACCUAUGAAUUGACGGACA	22	hsa-miR-215-5p	FALSE	FALSE	FALSE	FALSE	FALSE		6.4	9.94286	3.76923	1.565	0.5195	0.37
13023	ACGACCUAUGAAUUGACAGACA	22	hsa-miR-215-5p	FALSE	FALSE	FALSE	FALSE	FALSE		5.05	8.08571	3	1.572	0.5172	0.3671
28406	AUGGCCUAUGAAUUGACAGACA	22	hsa-miR-215-5p	FALSE	FALSE	FALSE	FALSE	FALSE		6.85	9.57143	3.69231	1.438	0.5718	0.3571
61066	CUUAUCAGACUGAUGUUGAC	20	hsa-miR-21-5p	FALSE	TRUE	FALSE	FALSE	TRUE	miR-21-5p|+3|+1	6.3	11.0286	8.46154	1.998	0.001372	0.7914
75350	GCUUAUCAGACUGAUGUUGAC	21	hsa-miR-21-5p	FALSE	TRUE	FALSE	FALSE	TRUE	miR-21-5p|+2|+1	28.5	43.2857	22.5385	1.736	0.02591	0.7786
97935	UAGUUUAUCAGACUGAUGUUGAC	23	hsa-miR-21-5p	FALSE	FALSE	FALSE	FALSE	FALSE		181.6	301.4	135	2.047	0.01261	0.7729
96953	UAGCUUAUUAGACUGAUGUUGAC	23	hsa-miR-21-5p	FALSE	FALSE	FALSE	FALSE	FALSE		286.95	427.171	198.192	1.884	0.02928	0.7686
96792	UAGCUUAUCAGACUUAUGUUGAC	23	hsa-miR-21-5p	FALSE	FALSE	FALSE	FALSE	FALSE		15.95	25.9143	14.8462	1.698	0.007232	0.7643
96977	UAGCUUCUCAGACUGAUGUUGAC	23	hsa-miR-21-5p	FALSE	FALSE	FALSE	FALSE	FALSE		6.1	9.37143	5.38462	1.563	0.04877	0.76
96772	UAGCUUAUCAGACUGUUGAC	20	hsa-miR-21-5p	FALSE	FALSE	FALSE	FALSE	FALSE		21.95	37.7429	11.4615	1.94	0.01188	0.7586
97940	UAGUUUAUCAGACUGAUGUUGAU	23	hsa-miR-21-5p	FALSE	FALSE	FALSE	FALSE	FALSE		9.2	16.4286	8.26923	2.047	0.01673	0.7543
98501	UAUCUUAUCAGACUGAUGUUGAC	23	hsa-miR-21-5p	FALSE	FALSE	FALSE	FALSE	FALSE		47.4	73.4571	37.2308	1.852	0.007613	0.7543
96407	UAGCUUAUCAGACUGAUCUUGAC	23	hsa-miR-21-5p	FALSE	FALSE	FALSE	FALSE	FALSE		7.4	11.2	6.15385	1.674	0.008885	0.7543
96958	UAGCUUAUUAGACUGAUGUUGAU	23	hsa-miR-21-5p	FALSE	FALSE	FALSE	FALSE	FALSE		13.95	22.2857	10.9231	1.927	0.03139	0.75
26099	AUCAGACUGAUGUUGAC	17	hsa-miR-21-5p	FALSE	TRUE	FALSE	FALSE	FALSE		7.5	12.3143	6.38462	1.812	0.004558	0.75
96055	UAGCUAUCAGACUGAUGUUGAC	22	hsa-miR-21-5p	FALSE	FALSE	FALSE	FALSE	FALSE		6.7	10.0857	5.65385	1.579	0.0346	0.7486
97019	UAGCUUUUCAGACUGAUGUUGAC	23	hsa-miR-21-5p	FALSE	FALSE	FALSE	FALSE	FALSE		10.65	15.0857	7.96154	1.598	0.02949	0.7471
96396	UAGCUUAUCAGACUGAUAUUGAC	23	hsa-miR-21-5p	FALSE	FALSE	FALSE	FALSE	FALSE		74.6	100.343	49.1923	1.543	0.03579	0.7457
96648	UAGCUUAUCAGACUGAUGUUGACUG	25	hsa-miR-21-5p	FALSE	TRUE	FALSE	FALSE	FALSE		4.6	9.2	1.57692	2.2	0.0004059	0.7443
96722	UAGCUUAUCAGACUGAUUUGAC	22	hsa-miR-21-5p	FALSE	FALSE	FALSE	FALSE	FALSE		9.95	16.1714	6.69231	1.807	0.0129	0.7443
96322	UAGCUUAUCAGACUAAUGUUGAC	23	hsa-miR-21-5p	FALSE	FALSE	FALSE	FALSE	FALSE		69.05	104	48.8846	1.7	0.01047	0.7429
98238	UAUCAGACUGAUGUUGAC	18	hsa-miR-21-5p	FALSE	TRUE	FALSE	FALSE	TRUE	miR-21-5p|+5|+1	14.45	21.7714	11.5385	1.54	0.0426	0.7429
82420	GUAGCUUAUCAGACUGAUGUUGAC	24	hsa-miR-21-5p	FALSE	TRUE	FALSE	FALSE	FALSE		7.25	11.3714	3.61538	1.844	0.0107	0.7414
125103	UUAUCAGACUGAUGUUG	17	hsa-miR-21-5p	FALSE	TRUE	FALSE	FALSE	FALSE		7.35	11.4286	5.84615	1.565	0.02716	0.7386
95874	UAGCAUAUCAGACUGAUGUUGAC	23	hsa-miR-21-5p	FALSE	FALSE	FALSE	FALSE	FALSE		38.35	51.6857	25.6923	1.552	0.02576	0.7386
96094	UAGCUCAUCAGACUGAUGUUGAC	23	hsa-miR-21-5p	FALSE	FALSE	FALSE	FALSE	FALSE		148.1	201.029	95.9615	1.547	0.04263	0.7386
96712	UAGCUUAUCAGACUGAUGUUUAC	23	hsa-miR-21-5p	FALSE	FALSE	FALSE	FALSE	FALSE		14.85	23.2286	12.6538	1.657	0.0134	0.7371
6382	AAGCUUAUCAGACUGAUGUUGAC	23	hsa-miR-21-5p	FALSE	FALSE	FALSE	FALSE	FALSE		57.2	78.9143	39.6538	1.542	0.03815	0.7357
34412	CAGCUUAUCAGACUGAUGUUGAC	23	hsa-miR-21-5p	FALSE	FALSE	FALSE	FALSE	FALSE		183.2	247.2	120.885	1.53	0.04347	0.7329
97936	UAGUUUAUCAGACUGAUGUUGACA	24	hsa-miR-21-5p	FALSE	FALSE	FALSE	FALSE	FALSE		14.95	22.7429	12.4615	1.664	0.06961	0.7314
96191	UAGCUUACCAGACUGAUGUUGAC	23	hsa-miR-21-5p	FALSE	FALSE	FALSE	FALSE	FALSE		204.3	274.914	136.885	1.564	0.03441	0.7314
91298	UAACUUAUCAGACUGAUGUUGAC	23	hsa-miR-21-5p	FALSE	FALSE	FALSE	FALSE	FALSE		74.7	109.2	50.7308	1.649	0.02012	0.73
96464	UAGCUUAUCAGACUGAUGUAGAC	23	hsa-miR-21-5p	FALSE	FALSE	FALSE	FALSE	FALSE		33.8	44.9143	20.5385	1.516	0.06761	0.7286
125104	UUAUCAGACUGAUGUUGA	18	hsa-miR-21-5p	FALSE	TRUE	FALSE	FALSE	TRUE	miR-21-5p|+4|+1	9.05	14.2	6.96154	1.648	0.01383	0.7271
7865	AAUAGCUUAUCAGACUGAUGUUGAC	25	hsa-miR-21-5p	FALSE	FALSE	FALSE	FALSE	FALSE		7.15	11	5.34615	1.638	0.03222	0.7271
96291	UAGCUUAUCAGACCGAUGUUGAC	23	hsa-miR-21-5p	FALSE	FALSE	FALSE	FALSE	FALSE		189.85	255.314	123.577	1.553	0.04232	0.7271
96781	UAGCUUAUCAGACUGUUGUUGAC	23	hsa-miR-21-5p	FALSE	FALSE	FALSE	FALSE	FALSE		45.1	59.6571	30.2692	1.476	0.06215	0.7271
97931	UAGUUUAUCAGACUGAUGUUG	21	hsa-miR-21-5p	FALSE	FALSE	FALSE	FALSE	FALSE		95	142.371	62.8077	1.635	0.02807	0.7257
97000	UAGCUUGUCAGACUGAUGUUGAC	23	hsa-miR-21-5p	FALSE	FALSE	FALSE	FALSE	FALSE		114.35	157.343	71.1923	1.615	0.03019	0.7257
96681	UAGCUUAUCAGACUGAUGUUGAUU	24	hsa-miR-21-5p	FALSE	FALSE	FALSE	FALSE	FALSE		7.8	11.2286	5.96154	1.567	0.08589	0.7257
95924	UAGCCUAUCAGACUGAUGUUGAC	23	hsa-miR-21-5p	FALSE	FALSE	FALSE	FALSE	FALSE		177.5	233.057	114.308	1.506	0.05067	0.7257
96380	UAGCUUAUCAGACUGAGGUUGAC	23	hsa-miR-21-5p	FALSE	FALSE	FALSE	FALSE	FALSE		11	16.1714	7.46154	1.611	0.02102	0.7243
96701	UAGCUUAUCAGACUGAUGUUGUC	23	hsa-miR-21-5p	FALSE	FALSE	FALSE	FALSE	FALSE		72	97.9429	47.6538	1.557	0.02644	0.7243
96950	UAGCUUAUUAGACUGAUGUUGA	22	hsa-miR-21-5p	FALSE	FALSE	FALSE	FALSE	FALSE		53.8	77.8571	35.8846	1.656	0.02964	0.7229
96270	UAGCUUAUCAGACAGAUGUUGAC	23	hsa-miR-21-5p	FALSE	FALSE	FALSE	FALSE	FALSE		51.55	74.8571	38.1538	1.613	0.02119	0.7229
97939	UAGUUUAUCAGACUGAUGUUGACU	24	hsa-miR-21-5p	FALSE	FALSE	FALSE	FALSE	FALSE		13.05	17.8857	10	1.488	0.137	0.7229
96728	UAGCUUAUCAGACUGAUUUUGAC	23	hsa-miR-21-5p	FALSE	FALSE	FALSE	FALSE	FALSE		37.8	51.4286	35.5769	1.589	0.03552	0.72
96957	UAGCUUAUUAGACUGAUGUUGACU	24	hsa-miR-21-5p	FALSE	FALSE	FALSE	FALSE	FALSE		15.05	20.4	10.1154	1.509	0.1349	0.72
96545	UAGCUUAUCAGACUGAUGUUGAC	23	hsa-miR-21-5p	FALSE	TRUE	TRUE	FALSE	FALSE		85512.2	95909.9	46697	1.6	0.04989	0.7186
96691	UAGCUUAUCAGACUGAUGUUGGC	23	hsa-miR-21-5p	FALSE	FALSE	FALSE	FALSE	FALSE		332.55	448	206	1.583	0.04163	0.7186
96434	UAGCUUAUCAGACUGAUGCUGAC	23	hsa-miR-21-5p	FALSE	FALSE	FALSE	FALSE	FALSE		184.4	241.029	123.346	1.531	0.04652	0.7157
20440	AGCUUAUCAGACUGAUGUUGAC	22	hsa-miR-21-5p	FALSE	TRUE	FALSE	FALSE	TRUE	miR-21-5p|+1|+1	36.15	45.4571	21.7692	1.377	0.0969	0.7157
96511	UAGCUUAUCAGACUGAUGUUAAC	23	hsa-miR-21-5p	FALSE	FALSE	FALSE	FALSE	FALSE		57.3	80.1143	38.1923	1.558	0.03245	0.7143
96754	UAGCUUAUCAGACUGGUGUUGAC	23	hsa-miR-21-5p	FALSE	FALSE	FALSE	FALSE	FALSE		252.5	337.914	158.115	1.487	0.06297	0.7143
96364	UAGCUUAUCAGACUGACGUUGAC	23	hsa-miR-21-5p	FALSE	FALSE	FALSE	FALSE	FALSE		175.75	230.114	110.192	1.501	0.05435	0.7129
96168	UAGCUUAACAGACUGAUGUUGAC	23	hsa-miR-21-5p	FALSE	FALSE	FALSE	FALSE	FALSE		45.55	60.8286	30.3846	1.47	0.06966	0.7114
98498	UAUCUUAUCAGACUGAUGUUG	21	hsa-miR-21-5p	FALSE	FALSE	FALSE	FALSE	FALSE		5.55	7.8	4.03846	1.46	0.02251	0.7114
125110	UUAUCAGACUGAUGUUGACU	20	hsa-miR-21-5p	FALSE	TRUE	FALSE	FALSE	FALSE		5.15	7	4	1.449	0.1456	0.7114
20437	AGCUUAUCAGACUGAUGUUGA	21	hsa-miR-21-5p	FALSE	TRUE	FALSE	FALSE	FALSE		12.8	16.0571	9.53846	1.294	0.1002	0.7114
129845	UUGCUUAUCAGACUGAUGUUGAC	23	hsa-miR-21-5p	FALSE	FALSE	FALSE	FALSE	FALSE		47.2	62.3429	29.6923	1.482	0.04721	0.71
96484	UAGCUUAUCAGACUGAUGUCGAU	23	hsa-miR-21-5p	FALSE	FALSE	FALSE	FALSE	FALSE		7.7	10.3143	5.30769	1.489	0.06284	0.7086
96323	UAGCUUAUCAGACUAAUGUUGACA	24	hsa-miR-21-5p	FALSE	FALSE	FALSE	FALSE	FALSE		5.6	7.57143	4.61538	1.362	0.06668	0.7043
96495	UAGCUUAUCAGACUGAUGUGAC	22	hsa-miR-21-5p	FALSE	FALSE	FALSE	FALSE	FALSE		6.45	9.34286	5.80769	1.709	0.002227	0.7
55048	CUAGCUUAUCAGACUGAUGUUGAC	24	hsa-miR-21-5p	FALSE	FALSE	FALSE	FALSE	FALSE		13.55	17.6857	8.26923	1.433	0.09152	0.7
96479	UAGCUUAUCAGACUGAUGUCGAC	23	hsa-miR-21-5p	FALSE	FALSE	FALSE	FALSE	FALSE		184.45	233.143	110.846	1.491	0.07593	0.6986
96502	UAGCUUAUCAGACUGAUGUGGAC	23	hsa-miR-21-5p	FALSE	FALSE	FALSE	FALSE	FALSE		10.6	15.7143	6.61538	1.563	0.04313	0.6971
97005	UAGCUUGUCAGACUGAUGUUGAU	23	hsa-miR-21-5p	FALSE	FALSE	FALSE	FALSE	FALSE		5.45	8.17143	4.30769	1.536	0.02799	0.6971
96954	UAGCUUAUUAGACUGAUGUUGACA	24	hsa-miR-21-5p	FALSE	FALSE	FALSE	FALSE	FALSE		17.8	23.2286	13.0769	1.453	0.1518	0.6957
96638	UAGCUUAUCAGACUGAUGUUGACU	24	hsa-miR-21-5p	FALSE	TRUE	FALSE	FALSE	FALSE		4515.8	5860.57	3096.69	1.369	0.2129	0.6943
98499	UAUCUUAUCAGACUGAUGUUGA	22	hsa-miR-21-5p	FALSE	FALSE	FALSE	FALSE	FALSE		7.2	8.94286	5.30769	1.326	0.1385	0.6943
95928	UAGCCUAUCAGACUGAUGUUGACU	24	hsa-miR-21-5p	FALSE	FALSE	FALSE	FALSE	FALSE		10.55	13.0571	7.57692	1.272	0.3309	0.6943
82418	GUAGCUUAUCAGACUGAUGUUGA	23	hsa-miR-21-5p	FALSE	TRUE	FALSE	FALSE	FALSE		27.85	31.5143	13.3846	1.256	0.3606	0.6943
96483	UAGCUUAUCAGACUGAUGUCGACU	24	hsa-miR-21-5p	FALSE	FALSE	FALSE	FALSE	FALSE		14.25	16.8286	10	1.263	0.3105	0.6929
96031	UAGCGUAUCAGACUGAUGUUGAC	23	hsa-miR-21-5p	FALSE	FALSE	FALSE	FALSE	FALSE		10.05	13.1429	6.38462	1.377	0.09692	0.6914
96758	UAGCUUAUCAGACUGGUGUUGACU	24	hsa-miR-21-5p	FALSE	FALSE	FALSE	FALSE	FALSE		16.6	20.2	11	1.255	0.3468	0.6914
97932	UAGUUUAUCAGACUGAUGUUGA	22	hsa-miR-21-5p	FALSE	FALSE	FALSE	FALSE	FALSE		35.4	49.3143	23.1923	1.648	0.04628	0.69
118831	UGGCUUAUCAGACUGAUGUUGAC	23	hsa-miR-21-5p	FALSE	FALSE	FALSE	FALSE	FALSE		210.35	267.486	129.731	1.506	0.0453	0.69
20444	AGCUUAUCAGACUGAUGUUGACU	23	hsa-miR-21-5p	FALSE	TRUE	FALSE	FALSE	FALSE		9.75	11.7143	6.73077	1.269	0.2601	0.69
96438	UAGCUUAUCAGACUGAUGCUGACU	24	hsa-miR-21-5p	FALSE	FALSE	FALSE	FALSE	FALSE		13.25	16.8857	9.42308	1.249	0.3451	0.6886
96295	UAGCUUAUCAGACCGAUGUUGACU	24	hsa-miR-21-5p	FALSE	FALSE	FALSE	FALSE	FALSE		12.7	15.1714	8.57692	1.245	0.3313	0.6871
96684	UAGCUUAUCAGACUGAUGUUGCC	23	hsa-miR-21-5p	FALSE	FALSE	FALSE	FALSE	FALSE		14	18.8571	9.38462	1.581	0.02011	0.6843
96098	UAGCUCAUCAGACUGAUGUUGACU	24	hsa-miR-21-5p	FALSE	FALSE	FALSE	FALSE	FALSE		9.95	11.6571	7	1.218	0.3706	0.6843
96695	UAGCUUAUCAGACUGAUGUUGGCU	24	hsa-miR-21-5p	FALSE	FALSE	FALSE	FALSE	FALSE		19.1	22.6857	12.9231	1.226	0.3915	0.6814
96672	UAGCUUAUCAGACUGAUGUUGAU	23	hsa-miR-21-5p	FALSE	FALSE	FALSE	FALSE	FALSE		4140.45	5082.11	2561.19	1.562	0.07479	0.6786
96346	UAGCUUAUCAGACUGAAGUUGAC	23	hsa-miR-21-5p	FALSE	FALSE	FALSE	FALSE	FALSE		22.8	30.2571	15.7692	1.503	0.05717	0.6786
96735	UAGCUUAUCAGACUGCUGUUGAC	23	hsa-miR-21-5p	FALSE	FALSE	FALSE	FALSE	FALSE		8.65	11.2286	5.23077	1.409	0.08919	0.6786
95925	UAGCCUAUCAGACUGAUGUUGACA	24	hsa-miR-21-5p	FALSE	FALSE	FALSE	FALSE	FALSE		14.35	17.2286	9.65385	1.252	0.2807	0.6771
118835	UGGCUUAUCAGACUGAUGUUGACU	24	hsa-miR-21-5p	FALSE	FALSE	FALSE	FALSE	FALSE		13.65	16.3714	9.15385	1.249	0.3449	0.6771
96673	UAGCUUAUCAGACUGAUGUUGAUA	24	hsa-miR-21-5p	FALSE	FALSE	FALSE	FALSE	FALSE		10.95	14.7714	7.46154	1.471	0.05918	0.6757
96707	UAGCUUAUCAGACUGAUGUUGUUC	24	hsa-miR-21-5p	FALSE	FALSE	FALSE	FALSE	FALSE		14.5	20.3429	9.30769	1.437	0.07812	0.6757
97001	UAGCUUGUCAGACUGAUGUUGACA	24	hsa-miR-21-5p	FALSE	FALSE	FALSE	FALSE	FALSE		9.7	12.2571	6.84615	1.337	0.1607	0.6757
96266	UAGCUUAUCAGACAGAUGUUG	21	hsa-miR-21-5p	FALSE	FALSE	FALSE	FALSE	FALSE		7.15	8.25714	3.76923	1.131	0.4263	0.6757
91299	UAACUUAUCAGACUGAUGUUGACA	24	hsa-miR-21-5p	FALSE	FALSE	FALSE	FALSE	FALSE		6.05	8.45714	4.92308	1.442	0.06008	0.6743
96195	UAGCUUACCAGACUGAUGUUGACU	24	hsa-miR-21-5p	FALSE	FALSE	FALSE	FALSE	FALSE		13.7	16.2	9.61538	1.257	0.3032	0.6743
96546	UAGCUUAUCAGACUGAUGUUGACA	24	hsa-miR-21-5p	FALSE	FALSE	FALSE	FALSE	FALSE		5716.9	7142.66	4070.38	1.345	0.1668	0.6729
96435	UAGCUUAUCAGACUGAUGCUGACA	24	hsa-miR-21-5p	FALSE	FALSE	FALSE	FALSE	FALSE		15.5	18.8286	11	1.276	0.1983	0.6729
34416	CAGCUUAUCAGACUGAUGUUGACU	24	hsa-miR-21-5p	FALSE	FALSE	FALSE	FALSE	FALSE		11.75	13.7429	8.42308	1.229	0.346	0.6729
96099	UAGCUCAUCAGACUGAUGUUGAU	23	hsa-miR-21-5p	FALSE	FALSE	FALSE	FALSE	FALSE		7.85	10.5143	6.23077	1.45	0.08239	0.67
34417	CAGCUUAUCAGACUGAUGUUGAU	23	hsa-miR-21-5p	FALSE	FALSE	FALSE	FALSE	FALSE		10.55	14	8.11538	1.422	0.1254	0.67
96755	UAGCUUAUCAGACUGGUGUUGACA	24	hsa-miR-21-5p	FALSE	FALSE	FALSE	FALSE	FALSE		19.35	24.7143	14.5385	1.279	0.2018	0.67
96095	UAGCUCAUCAGACUGAUGUUGACA	24	hsa-miR-21-5p	FALSE	FALSE	FALSE	FALSE	FALSE		12.45	14.9143	9.26923	1.223	0.3058	0.6686
97933	UAGUUUAUCAGACUGAUGUUGAA	23	hsa-miR-21-5p	FALSE	FALSE	FALSE	FALSE	FALSE		5.8	7.68571	3.73077	1.432	0.1131	0.6671
34413	CAGCUUAUCAGACUGAUGUUGACA	24	hsa-miR-21-5p	FALSE	FALSE	FALSE	FALSE	FALSE		14.9	17.6857	11.2308	1.191	0.3363	0.6671
96187	UAGCUUACCAGACUGAUGUUG	21	hsa-miR-21-5p	FALSE	FALSE	FALSE	FALSE	FALSE		23.95	28.5714	15.6538	1.173	0.3026	0.6657
96196	UAGCUUACCAGACUGAUGUUGAU	23	hsa-miR-21-5p	FALSE	FALSE	FALSE	FALSE	FALSE		12	14.4857	8.38462	1.403	0.09662	0.6643
96559	UAGCUUAUCAGACUGAUGUUGACAG	25	hsa-miR-21-5p	FALSE	FALSE	FALSE	FALSE	FALSE		13.9	18.9714	8.96154	1.374	0.1141	0.6643
96630	UAGCUUAUCAGACUGAUGUUGACG	24	hsa-miR-21-5p	FALSE	FALSE	FALSE	FALSE	FALSE		472.9	794.429	258.538	1.305	0.4267	0.6643
96192	UAGCUUACCAGACUGAUGUUGACA	24	hsa-miR-21-5p	FALSE	FALSE	FALSE	FALSE	FALSE		18.55	20.4286	12.6923	1.199	0.4081	0.6643
96421	UAGCUUAUCAGACUGAUGAUGAC	23	hsa-miR-21-5p	FALSE	FALSE	FALSE	FALSE	FALSE		40.15	47.1143	23.6538	1.364	0.168	0.6614
96951	UAGCUUAUUAGACUGAUGUUGAA	23	hsa-miR-21-5p	FALSE	FALSE	FALSE	FALSE	FALSE		6.9	9.17143	4.38462	1.461	0.1034	0.66
95929	UAGCCUAUCAGACUGAUGUUGAU	23	hsa-miR-21-5p	FALSE	FALSE	FALSE	FALSE	FALSE		10.2	12.9143	6.84615	1.416	0.1234	0.66
96692	UAGCUUAUCAGACUGAUGUUGGCA	24	hsa-miR-21-5p	FALSE	FALSE	FALSE	FALSE	FALSE		25.65	30.0571	18	1.224	0.2994	0.6586
96997	UAGCUUGUCAGACUGAUGUUGA	22	hsa-miR-21-5p	FALSE	FALSE	FALSE	FALSE	FALSE		20.9	24.0857	12.3077	1.196	0.2667	0.6571
118832	UGGCUUAUCAGACUGAUGUUGACA	24	hsa-miR-21-5p	FALSE	FALSE	FALSE	FALSE	FALSE		16.2	19.2	10.9231	1.176	0.4006	0.6557
96697	UAGCUUAUCAGACUGAUGUUGGU	23	hsa-miR-21-5p	FALSE	FALSE	FALSE	FALSE	FALSE		28.25	37.4	18.2692	1.465	0.114	0.6529
96662	UAGCUUAUCAGACUGAUGUUGAG	23	hsa-miR-21-5p	FALSE	FALSE	FALSE	FALSE	FALSE		54.5	74.2857	36.6538	1.433	0.07869	0.6514
98502	UAUCUUAUCAGACUGAUGUUGACA	24	hsa-miR-21-5p	FALSE	FALSE	FALSE	FALSE	FALSE		5.2	6.57143	4.42308	1.307	0.1469	0.6514
96752	UAGCUUAUCAGACUGGUGUUGAA	23	hsa-miR-21-5p	FALSE	FALSE	FALSE	FALSE	FALSE		7.8	9.08571	4.42308	1.171	0.4151	0.65
96369	UAGCUUAUCAGACUGACGUUGAU	23	hsa-miR-21-5p	FALSE	FALSE	FALSE	FALSE	FALSE		8.45	11.2857	6.26923	1.447	0.07252	0.6486
105658	UCGCUUAUCAGACUGAUGUUGAC	23	hsa-miR-21-5p	FALSE	FALSE	FALSE	FALSE	FALSE		11.4	13.5143	6.88462	1.221	0.3642	0.6486
96319	UAGCUUAUCAGACUAAUGUUGA	22	hsa-miR-21-5p	FALSE	FALSE	FALSE	FALSE	FALSE		11.6	14.1429	7.46154	1.23	0.1948	0.6471
96318	UAGCUUAUCAGACUAAUGUUG	21	hsa-miR-21-5p	FALSE	FALSE	FALSE	FALSE	FALSE		7.9	9.82857	5.42308	1.28	0.1245	0.6443
96528	UAGCUUAUCAGACUGAUGUUG	21	hsa-miR-21-5p	FALSE	TRUE	FALSE	FALSE	FALSE		10060.1	9371.37	4876.04	1.177	0.3233	0.6429
96688	UAGCUUAUCAGACUGAUGUUGG	22	hsa-miR-21-5p	FALSE	FALSE	FALSE	FALSE	FALSE		146.2	188.629	81.3846	1.279	0.2823	0.64
96480	UAGCUUAUCAGACUGAUGUCGACA	24	hsa-miR-21-5p	FALSE	FALSE	FALSE	FALSE	FALSE		18.85	22.5429	13.5	1.238	0.255	0.64
97004	UAGCUUGUCAGACUGAUGUUGACU	24	hsa-miR-21-5p	FALSE	FALSE	FALSE	FALSE	FALSE		7.8	8.68571	5.03846	1.184	0.4687	0.64
96397	UAGCUUAUCAGACUGAUAUUGACA	24	hsa-miR-21-5p	FALSE	FALSE	FALSE	FALSE	FALSE		6.15	7.05714	4.11538	1.24	0.295	0.6386
91294	UAACUUAUCAGACUGAUGUUG	21	hsa-miR-21-5p	FALSE	FALSE	FALSE	FALSE	FALSE		9.05	11	5.73077	1.197	0.2171	0.6386
96529	UAGCUUAUCAGACUGAUGUUGA	22	hsa-miR-21-5p	TRUE	TRUE	FALSE	FALSE	FALSE		13729.4	12970.4	6920.46	1.177	0.3726	0.6386
96475	UAGCUUAUCAGACUGAUGUCG	21	hsa-miR-21-5p	FALSE	FALSE	FALSE	FALSE	FALSE		63.05	87.7714	17.5385	1.248	0.6778	0.6371
96996	UAGCUUGUCAGACUGAUGUUG	21	hsa-miR-21-5p	FALSE	FALSE	FALSE	FALSE	FALSE		15.35	17.8	8.88462	1.172	0.3228	0.6371
96439	UAGCUUAUCAGACUGAUGCUGAU	23	hsa-miR-21-5p	FALSE	FALSE	FALSE	FALSE	FALSE		8.35	10.8286	5.92308	1.48	0.077	0.6357
96636	UAGCUUAUCAGACUGAUGUUGACGU	25	hsa-miR-21-5p	FALSE	FALSE	FALSE	FALSE	FALSE		7.1	7.54286	3.96154	1.143	0.6534	0.6357
96188	UAGCUUACCAGACUGAUGUUGA	22	hsa-miR-21-5p	FALSE	FALSE	FALSE	FALSE	FALSE		37.55	40.3429	20.3846	1.121	0.4784	0.6357
96547	UAGCUUAUCAGACUGAUGUUGACAA	25	hsa-miR-21-5p	FALSE	FALSE	FALSE	FALSE	FALSE		10.6	15.8286	9.53846	1.467	0.1038	0.6343
91295	UAACUUAUCAGACUGAUGUUGA	22	hsa-miR-21-5p	FALSE	FALSE	FALSE	FALSE	FALSE		13.25	15.5143	7.46154	1.174	0.3231	0.6343
34408	CAGCUUAUCAGACUGAUGUUG	21	hsa-miR-21-5p	FALSE	FALSE	FALSE	FALSE	FALSE		23.45	25.7714	13.4231	1.12	0.4976	0.6329
96365	UAGCUUAUCAGACUGACGUUGACA	24	hsa-miR-21-5p	FALSE	FALSE	FALSE	FALSE	FALSE		13.75	16.1143	10	1.24	0.2174	0.6314
96760	UAGCUUAUCAGACUGGUGUUGAU	23	hsa-miR-21-5p	FALSE	FALSE	FALSE	FALSE	FALSE		14.7	17.8571	10.0385	1.363	0.178	0.63
96520	UAGCUUAUCAGACUGAUGUUC	21	hsa-miR-21-5p	FALSE	FALSE	FALSE	FALSE	FALSE		26.35	29.7429	13.9231	1.202	0.3463	0.6286
96530	UAGCUUAUCAGACUGAUGUUGAA	23	hsa-miR-21-5p	FALSE	FALSE	FALSE	FALSE	FALSE		2370.85	2382.03	1305.31	1.161	0.4316	0.6286
96625	UAGCUUAUCAGACUGAUGUUGACC	24	hsa-miR-21-5p	FALSE	FALSE	FALSE	FALSE	FALSE		634.2	707.114	303.346	1.195	0.5613	0.6229
96296	UAGCUUAUCAGACCGAUGUUGAU	23	hsa-miR-21-5p	FALSE	FALSE	FALSE	FALSE	FALSE		10.6	13.4	8	1.412	0.09291	0.6214
96090	UAGCUCAUCAGACUGAUGUUG	21	hsa-miR-21-5p	FALSE	FALSE	FALSE	FALSE	FALSE		17.25	19.7714	10.8462	1.137	0.4201	0.6214
96091	UAGCUCAUCAGACUGAUGUUGA	22	hsa-miR-21-5p	FALSE	FALSE	FALSE	FALSE	FALSE		26.8	28.6	15.9231	1.135	0.4351	0.6214
95920	UAGCCUAUCAGACUGAUGUUG	21	hsa-miR-21-5p	FALSE	FALSE	FALSE	FALSE	FALSE		20.95	23.9143	13.2692	1.149	0.3491	0.62
96361	UAGCUUAUCAGACUGACGUUGA	22	hsa-miR-21-5p	FALSE	FALSE	FALSE	FALSE	FALSE		30.15	31.8857	17.1538	1.124	0.4972	0.62
95871	UAGCAUAUCAGACUGAUGUUGA	22	hsa-miR-21-5p	FALSE	FALSE	FALSE	FALSE	FALSE		7.45	7.82857	4.5	1.102	0.533	0.6186
96751	UAGCUUAUCAGACUGGUGUUGA	22	hsa-miR-21-5p	FALSE	FALSE	FALSE	FALSE	FALSE		45.45	48.7143	25.4615	1.129	0.4837	0.6171
34409	CAGCUUAUCAGACUGAUGUUGA	22	hsa-miR-21-5p	FALSE	FALSE	FALSE	FALSE	FALSE		33.65	35.0857	19.4615	1.091	0.5989	0.6171
118829	UGGCUUAUCAGACUGAUGUUGAA	23	hsa-miR-21-5p	FALSE	FALSE	FALSE	FALSE	FALSE		7	7.17143	3.88462	1.085	0.6601	0.6171
96689	UAGCUUAUCAGACUGAUGUUGGA	23	hsa-miR-21-5p	FALSE	FALSE	FALSE	FALSE	FALSE		14.9	17.9143	9.15385	1.214	0.2808	0.6143
96292	UAGCUUAUCAGACCGAUGUUGACA	24	hsa-miR-21-5p	FALSE	FALSE	FALSE	FALSE	FALSE		17.05	18.8286	11.6154	1.177	0.411	0.6114
96267	UAGCUUAUCAGACAGAUGUUGA	22	hsa-miR-21-5p	FALSE	FALSE	FALSE	FALSE	FALSE		9.6	10.9143	6.19231	1.135	0.4227	0.6114
96287	UAGCUUAUCAGACCGAUGUUG	21	hsa-miR-21-5p	FALSE	FALSE	FALSE	FALSE	FALSE		23.2	25.6	13.5769	1.116	0.4785	0.61
96288	UAGCUUAUCAGACCGAUGUUGA	22	hsa-miR-21-5p	FALSE	FALSE	FALSE	FALSE	FALSE		34.15	35.1429	19.3462	1.087	0.6018	0.61
95921	UAGCCUAUCAGACUGAUGUUGA	22	hsa-miR-21-5p	FALSE	FALSE	FALSE	FALSE	FALSE		32.45	33.6857	19.0769	1.117	0.5133	0.6086
118837	UGGCUUAUCAGACUGAUGUUGAU	23	hsa-miR-21-5p	FALSE	FALSE	FALSE	FALSE	FALSE		11.35	13.9143	7.57692	1.299	0.1967	0.6071
96430	UAGCUUAUCAGACUGAUGCUG	21	hsa-miR-21-5p	FALSE	FALSE	FALSE	FALSE	FALSE		22.05	23.0857	12.7692	1.106	0.4805	0.6014
82417	GUAGCUUAUCAGACUGAUGUUG	22	hsa-miR-21-5p	FALSE	TRUE	FALSE	FALSE	FALSE		18.4	16.6	6.30769	1.024	0.9226	0.6014
96682	UAGCUUAUCAGACUGAUGUUGC	22	hsa-miR-21-5p	FALSE	FALSE	FALSE	FALSE	FALSE		7.3	7.97143	4.30769	1.087	0.6842	0.6
96458	UAGCUUAUCAGACUGAUGU	19	hsa-miR-21-5p	FALSE	TRUE	FALSE	FALSE	FALSE		620.1	618.771	284.308	1.111	0.5184	0.5986
96368	UAGCUUAUCAGACUGACGUUGACU	24	hsa-miR-21-5p	FALSE	FALSE	FALSE	FALSE	FALSE		12.55	13.6571	8.61538	1.179	0.4589	0.5971
118828	UGGCUUAUCAGACUGAUGUUGA	22	hsa-miR-21-5p	FALSE	FALSE	FALSE	FALSE	FALSE		36.25	37.2571	19.7692	1.084	0.6174	0.5957
96392	UAGCUUAUCAGACUGAUAUUG	21	hsa-miR-21-5p	FALSE	FALSE	FALSE	FALSE	FALSE		7.3	7.28571	4.03846	1.001	0.997	0.5957
96431	UAGCUUAUCAGACUGAUGCUGA	22	hsa-miR-21-5p	FALSE	FALSE	FALSE	FALSE	FALSE		29.25	28.5429	15.4615	1.083	0.6428	0.5943
96476	UAGCUUAUCAGACUGAUGUCGA	22	hsa-miR-21-5p	FALSE	FALSE	FALSE	FALSE	FALSE		28.8	30.6286	16.6154	1.113	0.5082	0.5929
96531	UAGCUUAUCAGACUGAUGUUGAAA	24	hsa-miR-21-5p	FALSE	FALSE	FALSE	FALSE	FALSE		308.95	314.514	164.385	1.025	0.9003	0.5914
96360	UAGCUUAUCAGACUGACGUUG	21	hsa-miR-21-5p	FALSE	FALSE	FALSE	FALSE	FALSE		21.85	21.9429	12.7692	1.018	0.9047	0.5914
96508	UAGCUUAUCAGACUGAUGUUAA	22	hsa-miR-21-5p	FALSE	FALSE	FALSE	FALSE	FALSE		9.55	10.0857	5.65385	1.107	0.5277	0.5886
96750	UAGCUUAUCAGACUGGUGUUG	21	hsa-miR-21-5p	FALSE	FALSE	FALSE	FALSE	FALSE		33.85	34.9714	17.8846	1.105	0.5001	0.5886
20441	AGCUUAUCAGACUGAUGUUGACA	23	hsa-miR-21-5p	FALSE	FALSE	FALSE	FALSE	FALSE		15.7	17.4	7.69231	1.148	0.4609	0.5843
96779	UAGCUUAUCAGACUGUUGUUGA	22	hsa-miR-21-5p	FALSE	FALSE	FALSE	FALSE	FALSE		7.45	7.62857	4.07692	1.066	0.7043	0.5843
96411	UAGCUUAUCAGACUGAUG	18	hsa-miR-21-5p	FALSE	TRUE	FALSE	FALSE	FALSE		360.1	371.057	111.5	1.093	0.6498	0.5814
118827	UGGCUUAUCAGACUGAUGUUG	21	hsa-miR-21-5p	FALSE	FALSE	FALSE	FALSE	FALSE		26.7	27.2571	13.0385	1.054	0.7106	0.58
6379	AAGCUUAUCAGACUGAUGUUGA	22	hsa-miR-21-5p	FALSE	FALSE	FALSE	FALSE	FALSE		10.75	10.9143	7	1.1	0.5715	0.5771
96507	UAGCUUAUCAGACUGAUGUUA	21	hsa-miR-21-5p	FALSE	FALSE	FALSE	FALSE	FALSE		303.9	308.743	171.923	1.085	0.6815	0.5729
96698	UAGCUUAUCAGACUGAUGUUGU	22	hsa-miR-21-5p	FALSE	FALSE	FALSE	FALSE	FALSE		105.95	108.8	65	1.154	0.4367	0.57
96189	UAGCUUACCAGACUGAUGUUGAA	23	hsa-miR-21-5p	FALSE	FALSE	FALSE	FALSE	FALSE		6.85	6.88571	3.69231	1.056	0.7573	0.5686
96166	UAGCUUAACAGACUGAUGUUGA	22	hsa-miR-21-5p	FALSE	FALSE	FALSE	FALSE	FALSE		7.4	7.51429	4.73077	1.095	0.6011	0.5671
129843	UUGCUUAUCAGACUGAUGUUGA	22	hsa-miR-21-5p	FALSE	FALSE	FALSE	FALSE	FALSE		8.5	9.11429	4.73077	1.07	0.6829	0.5643
96539	UAGCUUAUCAGACUGAUGUUGAAG	24	hsa-miR-21-5p	FALSE	FALSE	FALSE	FALSE	FALSE		8	7.71429	4.11538	0.9317	0.6795	0.5643
96393	UAGCUUAUCAGACUGAUAUUGA	22	hsa-miR-21-5p	FALSE	FALSE	FALSE	FALSE	FALSE		13.05	12.8286	7.07692	1.024	0.8706	0.5386
96709	UAGCUUAUCAGACUGAUGUUU	21	hsa-miR-21-5p	FALSE	FALSE	FALSE	FALSE	FALSE		41.25	40.6857	23.8462	1.013	0.9543	0.5343
96425	UAGCUUAUCAGACUGAUGC	19	hsa-miR-21-5p	FALSE	FALSE	FALSE	FALSE	FALSE		26.95	27.8286	13.3846	1.026	0.8921	0.5271
6378	AAGCUUAUCAGACUGAUGUUG	21	hsa-miR-21-5p	FALSE	FALSE	FALSE	FALSE	FALSE		7.35	7.25714	4.73077	0.982	0.9026	0.5171
96386	UAGCUUAUCAGACUGAUA	18	hsa-miR-21-5p	FALSE	FALSE	FALSE	FALSE	FALSE		13.2	12.5429	4.03846	0.9106	0.6873	0.4971
96472	UAGCUUAUCAGACUGAUGUC	20	hsa-miR-21-5p	FALSE	FALSE	FALSE	FALSE	FALSE		22.7	21.1429	11.3462	0.9795	0.9058	0.4871
96412	UAGCUUAUCAGACUGAUGA	19	hsa-miR-21-5p	FALSE	FALSE	FALSE	FALSE	FALSE		11	10.0571	4.57692	0.8781	0.4693	0.4614
96459	UAGCUUAUCAGACUGAUGUA	20	hsa-miR-21-5p	FALSE	FALSE	FALSE	FALSE	FALSE		15.6	11.6857	6.15385	0.7348	0.1234	0.3686
32157	CAAGUCACUAGUGGUUCCGUU	21	hsa-miR-224-5p	TRUE	TRUE	FALSE	TRUE	FALSE		6	35.6857	15.5	5.951	0.0004184	0.9
32161	CAAGUCACUAGUGGUUCCGUUU	22	hsa-miR-224-5p	FALSE	TRUE	TRUE	FALSE	TRUE	miR-224-5p|0|+1	70.35	235.371	163.923	3.213	0.001515	0.7829
32162	CAAGUCACUAGUGGUUCCGUUUA	23	hsa-miR-224-5p	FALSE	TRUE	FALSE	FALSE	FALSE		11.45	33.3429	20	2.855	0.003241	0.7671
32164	CAAGUCACUAGUGGUUCCGUUUAG	24	hsa-miR-224-5p	FALSE	TRUE	FALSE	FALSE	FALSE		32.2	90.4	36.5	2.848	0.001787	0.7514
32159	CAAGUCACUAGUGGUUCCGUUC	22	hsa-miR-224-5p	FALSE	FALSE	FALSE	FALSE	FALSE		3.45	10.8571	8.69231	3.153	0.01475	0.7329
32167	CAAGUCACUAGUGGUUCCGUUUAGU	25	hsa-miR-224-5p	FALSE	TRUE	FALSE	FALSE	FALSE		5.2	11.0857	5.46154	2.203	0.01352	0.6957
133314	UUUUUCAUUAUUGCUCCUGAC	21	hsa-miR-335-3p	FALSE	TRUE	FALSE	TRUE	TRUE	miR-335-3p|0|-1	5.2	25.1714	15	4.319	3.834e-06	0.96
133316	UUUUUCAUUAUUGCUCCUGACC	22	hsa-miR-335-3p	TRUE	TRUE	TRUE	FALSE	FALSE		32.4	84.9429	73.7692	2.227	0.000141	0.8643
133319	UUUUUCAUUAUUGCUCCUGACU	22	hsa-miR-335-3p	FALSE	FALSE	FALSE	FALSE	FALSE		7.2	18.2286	17.2308	2.492	0.0002017	0.8371
133315	UUUUUCAUUAUUGCUCCUGACA	22	hsa-miR-335-3p	FALSE	FALSE	FALSE	FALSE	FALSE		3.3	9.85714	7.88462	3.19	0.0002676	0.7786
132717	UUUGUUCGUUCGGCUCGCGUGAAA	24	hsa-miR-375	FALSE	FALSE	FALSE	FALSE	FALSE		16.05	19.9429	37.4231	1.289	0.3694	0.5843
132770	UUUGUUCGUUCGGCUCGUGUGA	22	hsa-miR-375	FALSE	FALSE	FALSE	FALSE	FALSE		26.75	36.6286	82.2692	1.535	0.2582	0.5657
132786	UUUGUUCGUUCGGCUUGCGUGA	22	hsa-miR-375	FALSE	FALSE	FALSE	FALSE	FALSE		16	22.3714	42.2692	1.518	0.2461	0.5643
132862	UUUGUUUGUUCGGCUCGCGUG	21	hsa-miR-375	FALSE	FALSE	FALSE	FALSE	FALSE		5.9	8.8	15.8462	1.581	0.2593	0.56
132740	UUUGUUCGUUCGGCUCGCGUGG	22	hsa-miR-375	FALSE	FALSE	FALSE	FALSE	FALSE		21.05	27.2571	59.3462	1.175	0.5308	0.55
132769	UUUGUUCGUUCGGCUCGUGUG	21	hsa-miR-375	FALSE	FALSE	FALSE	FALSE	FALSE		8	11.8286	25.1923	1.565	0.2943	0.5429
132792	UUUGUUCGUUCGGCUUGCGUGU	22	hsa-miR-375	FALSE	FALSE	FALSE	FALSE	FALSE		4.9	8.8	18.6154	1.868	0.2034	0.5343
132733	UUUGUUCGUUCGGCUCGCGUGAU	23	hsa-miR-375	FALSE	FALSE	FALSE	FALSE	FALSE		96.2	125.486	213.269	1.352	0.3463	0.5314
132716	UUUGUUCGUUCGGCUCGCGUGAA	23	hsa-miR-375	FALSE	FALSE	FALSE	FALSE	FALSE		102.65	115.114	237.385	1.16	0.6323	0.53
132724	UUUGUUCGUUCGGCUCGCGUGAAU	24	hsa-miR-375	FALSE	FALSE	FALSE	FALSE	FALSE		20.95	23.9143	48.0769	1.124	0.7202	0.5286
132800	UUUGUUCGUUCGGUUCGCGUG	21	hsa-miR-375	FALSE	FALSE	FALSE	FALSE	FALSE		7.75	12	20.3077	1.581	0.3035	0.5229
131024	UUGUUCGUUCGGCUCGCGUGAU	22	hsa-miR-375	FALSE	FALSE	FALSE	FALSE	FALSE		4.1	5.4	6.65385	1.466	0.3341	0.5214
132779	UUUGUUCGUUCGGCUCUCGUGA	22	hsa-miR-375	FALSE	FALSE	FALSE	FALSE	FALSE		12.4	16	17.6538	1.403	0.2439	0.5214
132704	UUUGUUCGUUCGGCUCGCGU	20	hsa-miR-375	FALSE	TRUE	FALSE	FALSE	TRUE	miR-375|0|-2	111	151	276.346	1.396	0.2316	0.5214
132801	UUUGUUCGUUCGGUUCGCGUGA	22	hsa-miR-375	FALSE	FALSE	FALSE	FALSE	FALSE		12.7	16.1429	26.7692	1.346	0.4563	0.5214
132664	UUUGUUCGUUCGGCUCGC	18	hsa-miR-375	FALSE	TRUE	FALSE	FALSE	FALSE		4.2	5.34286	7.26923	1.292	0.399	0.5214
133239	UUUUGUUCGUUCGGCUCGCG	20	hsa-miR-375	FALSE	TRUE	FALSE	FALSE	FALSE		3.55	4.91429	6.23077	1.495	0.198	0.52
132689	UUUGUUCGUUCGGCUCGCGCG	21	hsa-miR-375	FALSE	FALSE	FALSE	FALSE	FALSE		5.9	7.68571	12.5	1.158	0.5825	0.5186
132785	UUUGUUCGUUCGGCUUGCGUG	21	hsa-miR-375	FALSE	FALSE	FALSE	FALSE	FALSE		10.65	13.9143	29.2692	1.398	0.395	0.5171
132714	UUUGUUCGUUCGGCUCGCGUG	21	hsa-miR-375	FALSE	TRUE	FALSE	FALSE	TRUE	miR-375|0|-1	1316.75	1510.6	3199.58	1.237	0.4564	0.5129
132863	UUUGUUUGUUCGGCUCGCGUGA	22	hsa-miR-375	FALSE	FALSE	FALSE	FALSE	FALSE		10.2	11.4571	19.9231	1.224	0.5944	0.5057
131028	UUGUUCGUUCGGCUCGCGUGU	21	hsa-miR-375	FALSE	FALSE	FALSE	FALSE	FALSE		9.75	13.1714	24.4231	1.333	0.4199	0.5029
132677	UUUGUUCGUUCGGCUCGCG	19	hsa-miR-375	FALSE	TRUE	FALSE	FALSE	TRUE	miR-375|0|-3	36.85	45.3143	73.4615	1.309	0.3431	0.5029
132636	UUUGUUCGUUCGGCCCGCGUG	21	hsa-miR-375	FALSE	FALSE	FALSE	FALSE	FALSE		4.9	5.68571	9.92308	1.188	0.5485	0.5014
132678	UUUGUUCGUUCGGCUCGCGA	20	hsa-miR-375	FALSE	FALSE	FALSE	FALSE	FALSE		4.55	7.22857	10.8462	1.669	0.1925	0.4971
132715	UUUGUUCGUUCGGCUCGCGUGA	22	hsa-miR-375	TRUE	TRUE	TRUE	FALSE	FALSE		1980.7	2039.06	4246.96	1.095	0.7169	0.4971
132868	UUUGUUUGUUCGGCUCGCGUGU	22	hsa-miR-375	FALSE	FALSE	FALSE	FALSE	FALSE		3.15	4.51429	8.96154	1.535	0.4168	0.4957
132743	UUUGUUCGUUCGGCUCGCGUGU	22	hsa-miR-375	FALSE	FALSE	FALSE	FALSE	FALSE		649.8	879.743	1866.81	1.367	0.3525	0.4929
133246	UUUUGUUCGUUCGGCUCGCGUG	22	hsa-miR-375	FALSE	TRUE	FALSE	FALSE	TRUE	miR-375|-1|-1	65.3	75.8286	142.808	1.225	0.5117	0.49
128226	UUCGUUCGUUCGGCUCGCGUG	21	hsa-miR-375	FALSE	FALSE	FALSE	FALSE	FALSE		4.7	5.37143	9.38462	1.193	0.548	0.4886
133247	UUUUGUUCGUUCGGCUCGCGUGA	23	hsa-miR-375	FALSE	TRUE	FALSE	FALSE	TRUE	miR-375|-1|0	32.7	35	62.2308	1.125	0.6483	0.4871
132686	UUUGUUCGUUCGGCUCGCGC	20	hsa-miR-375	FALSE	FALSE	FALSE	FALSE	FALSE		6.75	8.28571	12.5769	1.236	0.4966	0.4843
132726	UUUGUUCGUUCGGCUCGCGUGAC	23	hsa-miR-375	FALSE	FALSE	FALSE	FALSE	FALSE		5.5	6.88571	11.2692	1.314	0.435	0.48
132737	UUUGUUCGUUCGGCUCGCGUGAUU	24	hsa-miR-375	FALSE	FALSE	FALSE	FALSE	FALSE		15.2	17.6	32.6154	1.196	0.6278	0.48
132805	UUUGUUCGUUCGGUUCGCGUGU	22	hsa-miR-375	FALSE	FALSE	FALSE	FALSE	FALSE		4.25	7.28571	11.5769	1.872	0.2799	0.4786
133252	UUUUGUUCGUUCGGCUCGCGUGU	23	hsa-miR-375	FALSE	FALSE	FALSE	FALSE	FALSE		60.7	78.5143	146.077	1.334	0.3973	0.4771
131019	UUGUUCGUUCGGCUCGCGUG	20	hsa-miR-375	FALSE	TRUE	FALSE	FALSE	TRUE	miR-375|+1|-1	22.2	25.9714	45.8462	1.185	0.5807	0.4771
132157	UUUGCUCGUUCGGCUCGCGUG	21	hsa-miR-375	FALSE	FALSE	FALSE	FALSE	FALSE		5.15	5.88571	10.4231	1.172	0.5826	0.4743
132777	UUUGUUCGUUCGGCUCGUGUGU	22	hsa-miR-375	FALSE	FALSE	FALSE	FALSE	FALSE		4.25	5.74286	11.9231	1.379	0.4661	0.4729
132753	UUUGUUCGUUCGGCUCGCGUU	21	hsa-miR-375	FALSE	FALSE	FALSE	FALSE	FALSE		16.15	19.8857	34.8846	1.244	0.517	0.4729
132477	UUUGUCCGUUCGGCUCGCGUG	21	hsa-miR-375	FALSE	FALSE	FALSE	FALSE	FALSE		4.9	5.68571	8.96154	1.226	0.5065	0.4729
131020	UUGUUCGUUCGGCUCGCGUGA	21	hsa-miR-375	FALSE	TRUE	FALSE	FALSE	TRUE	miR-375|+1|0	43.3	43.8571	71.2308	1.097	0.7326	0.4714
132739	UUUGUUCGUUCGGCUCGCGUGC	22	hsa-miR-375	FALSE	FALSE	FALSE	FALSE	FALSE		36.15	44.6286	81.1923	1.292	0.4828	0.4686
132751	UUUGUUCGUUCGGCUCGCGUGUU	23	hsa-miR-375	FALSE	FALSE	FALSE	FALSE	FALSE		7.4	8.08571	15.5769	1.105	0.7875	0.4671
128227	UUCGUUCGUUCGGCUCGCGUGA	22	hsa-miR-375	FALSE	FALSE	FALSE	FALSE	FALSE		7.4	6.97143	12.5	0.961	0.8687	0.4629
132705	UUUGUUCGUUCGGCUCGCGUA	21	hsa-miR-375	FALSE	FALSE	FALSE	FALSE	FALSE		55.55	56.4857	99.8846	1.124	0.7026	0.4586
132652	UUUGUUCGUUCGGCUCACGUGA	22	hsa-miR-375	FALSE	FALSE	FALSE	FALSE	FALSE		4.55	4.48571	7.03846	1.003	0.9909	0.4586
132581	UUUGUUCGCUCGGCUCGCGUGA	22	hsa-miR-375	FALSE	FALSE	FALSE	FALSE	FALSE		7.75	7.62857	13.4615	1.064	0.8099	0.4557
132690	UUUGUUCGUUCGGCUCGCGCGA	22	hsa-miR-375	FALSE	FALSE	FALSE	FALSE	FALSE		6.35	6.34286	11.3462	1.003	0.9898	0.4514
62065	CUUGUUCGUUCGGCUCGCGUG	21	hsa-miR-375	FALSE	FALSE	FALSE	FALSE	FALSE		6.2	6.17143	11.7692	1.016	0.9546	0.45
108832	UCUGUUCGUUCGGCUCGCGUG	21	hsa-miR-375	FALSE	FALSE	FALSE	FALSE	FALSE		4.55	5.14286	8.76923	1.074	0.7964	0.4486
132158	UUUGCUCGUUCGGCUCGCGUGA	22	hsa-miR-375	FALSE	FALSE	FALSE	FALSE	FALSE		7.6	7.8	13.7692	1.035	0.9017	0.4471
62066	CUUGUUCGUUCGGCUCGCGUGA	22	hsa-miR-375	FALSE	FALSE	FALSE	FALSE	FALSE		8.75	8.51429	14.8462	0.9703	0.9033	0.4471
132660	UUUGUUCGUUCGGCUCG	17	hsa-miR-375	FALSE	TRUE	FALSE	FALSE	FALSE		4.7	4.85714	5.42308	1.061	0.8364	0.4414
132478	UUUGUCCGUUCGGCUCGCGUGA	22	hsa-miR-375	FALSE	FALSE	FALSE	FALSE	FALSE		7.7	7.22857	12.9231	0.9647	0.8854	0.4386
108833	UCUGUUCGUUCGGCUCGCGUGA	22	hsa-miR-375	FALSE	FALSE	FALSE	FALSE	FALSE		7.05	6.71429	11.7308	0.9691	0.9002	0.4371
132637	UUUGUUCGUUCGGCCCGCGUGA	22	hsa-miR-375	FALSE	FALSE	FALSE	FALSE	FALSE		8	7.48571	12.9615	0.9565	0.8609	0.4371
132731	UUUGUUCGUUCGGCUCGCGUGAGU	24	hsa-miR-375	FALSE	FALSE	FALSE	FALSE	FALSE		5.9	5.74286	11.9615	0.9864	0.9731	0.4214
92453	UAAUACUGUCUGGUAAAACUGU	22	hsa-miR-429	FALSE	FALSE	FALSE	TRUE	FALSE		11.05	37.4571	120.423	3.423	0.000115	0.8971
92449	UAAUACUGUCUGGUAAAACUG	21	hsa-miR-429	FALSE	FALSE	FALSE	FALSE	FALSE		3.9	11.8	25.9615	3.023	7.988e-06	0.88
92449	UAAUACUGUCUGGUAAAACUG	21	hsa-miR-429	FALSE	FALSE	FALSE	FALSE	FALSE		3.9	11.8	25.9615	3.023	7.988e-06	0.88
92440	UAAUACUGUCUGGUAAAACCGU	22	hsa-miR-429	TRUE	TRUE	TRUE	FALSE	TRUE	miR-429|0|0	299.55	795.971	937.423	2.443	7.876e-05	0.8657
92440	UAAUACUGUCUGGUAAAACCGU	22	hsa-miR-429	TRUE	TRUE	TRUE	FALSE	FALSE		299.55	795.971	937.423	2.443	7.876e-05	0.8657
92445	UAAUACUGUCUGGUAAAACCU	21	hsa-miR-429	FALSE	FALSE	FALSE	FALSE	FALSE		2.9	8.17143	8.03846	3.071	9.383e-05	0.8457
92445	UAAUACUGUCUGGUAAAACCU	21	hsa-miR-429	FALSE	FALSE	FALSE	FALSE	FALSE		2.9	8.17143	8.03846	3.071	9.383e-05	0.8457
92439	UAAUACUGUCUGGUAAAACCGG	22	hsa-miR-429	FALSE	FALSE	FALSE	FALSE	FALSE		2	6.31429	9.11538	3.02	0.001322	0.8343
92439	UAAUACUGUCUGGUAAAACCGG	22	hsa-miR-429	FALSE	FALSE	FALSE	FALSE	FALSE		2	6.31429	9.11538	3.02	0.001322	0.8343
92436	UAAUACUGUCUGGUAAAACCG	21	hsa-miR-429	FALSE	TRUE	FALSE	FALSE	TRUE	miR-429|0|-1	95.5	219.971	215.615	2.246	6.942e-05	0.8329
92436	UAAUACUGUCUGGUAAAACCG	21	hsa-miR-429	FALSE	TRUE	FALSE	FALSE	FALSE		95.5	219.971	215.615	2.246	6.942e-05	0.8329
92456	UAAUACUGUCUGGUAAAAUCGU	22	hsa-miR-429	FALSE	FALSE	FALSE	FALSE	FALSE		3.6	9.54286	11.1538	2.788	0.0004467	0.8171
92456	UAAUACUGUCUGGUAAAAUCGU	22	hsa-miR-429	FALSE	FALSE	FALSE	FALSE	FALSE		3.6	9.54286	11.1538	2.788	0.0004467	0.8171
92431	UAAUACUGUCUGGUAAAACC	20	hsa-miR-429	FALSE	TRUE	FALSE	FALSE	FALSE		12.95	28.7143	27	2.163	0.0001753	0.8086
92431	UAAUACUGUCUGGUAAAACC	20	hsa-miR-429	FALSE	TRUE	FALSE	FALSE	FALSE		12.95	28.7143	27	2.163	0.0001753	0.8086
92480	UAAUACUGUCUGGUAAUGAUG	21	hsa-miR-429	FALSE	FALSE	FALSE	FALSE	FALSE		4.15	8.25714	9.65385	1.966	0.001748	0.7857
92480	UAAUACUGUCUGGUAAUGAUG	21	hsa-miR-429	FALSE	FALSE	FALSE	FALSE	FALSE		4.15	8.25714	9.65385	1.966	0.001748	0.7857
92438	UAAUACUGUCUGGUAAAACCGC	22	hsa-miR-429	FALSE	FALSE	FALSE	FALSE	FALSE		16.4	34.3429	42.3077	2.114	0.006731	0.7843
92438	UAAUACUGUCUGGUAAAACCGC	22	hsa-miR-429	FALSE	FALSE	FALSE	FALSE	FALSE		16.4	34.3429	42.3077	2.114	0.006731	0.7843
92444	UAAUACUGUCUGGUAAAACCGUU	23	hsa-miR-429	FALSE	FALSE	FALSE	FALSE	FALSE		2.85	6.8	7.92308	2.343	0.004035	0.7686
92444	UAAUACUGUCUGGUAAAACCGUU	23	hsa-miR-429	FALSE	FALSE	FALSE	FALSE	FALSE		2.85	6.8	7.92308	2.343	0.004035	0.7686
92437	UAAUACUGUCUGGUAAAACCGA	22	hsa-miR-429	FALSE	FALSE	FALSE	FALSE	FALSE		4.35	8.42857	12.0385	2.093	0.002689	0.7557
92437	UAAUACUGUCUGGUAAAACCGA	22	hsa-miR-429	FALSE	FALSE	FALSE	FALSE	FALSE		4.35	8.42857	12.0385	2.093	0.002689	0.7557
92432	UAAUACUGUCUGGUAAAACCA	21	hsa-miR-429	FALSE	FALSE	FALSE	FALSE	FALSE		5.8	9.82857	10.7308	1.848	0.01474	0.7029
92432	UAAUACUGUCUGGUAAAACCA	21	hsa-miR-429	FALSE	FALSE	FALSE	FALSE	FALSE		5.8	9.82857	10.7308	1.848	0.01474	0.7029
