# Supplementary material for: A Comprehensive Approach to Sequence-oriented IsomiR annotation (CASMIR): demonstration with IsomiR profiling in colorectal neoplasia
Source: BMC Genomics. 2018 May 25;19:401. doi: 10.1186/s12864-018-4794-7 (PMC5970459; doi:10.1186/s12864-018-4794-7)
Supplement: Supplementary file 12 — Table S9. AUCs in differentiating colorectal neoplasm from normal in Validation set using isomiRs. (XLSX 9 kb) [file 12864_2018_4794_MOESM12_ESM.xlsx]

## Sheet: Sheet1
Table S2 AUCs in differentiating colorectal neoplasm from normal in Validation set
		AUC, canonical form	AUC, selected isomiR
hsa-miR-141-3p	Cancer	0.637 ± 0.006(CV: 0.91%)	0.710 ± 0.017 (CV: 2.44%)
	Adenoma	0.583 ± 0.038 (CV: 6.49%)	0.643 ± 0.012 (CV: 1.79%
hsa-miR-17-5p	Cancer	0.818 ± 0.030 (CV: 3.70%)	0.885 ± 0.009 (CV: 1.05%)
	Adenoma	0.590 ± 0.031 (CV: 5.18%)	0.637 ± 0.033 (CV: 5.13%)
hsa-miR-200b-3p	Cancer	0.613 ± 0.011 (CV: 1.80%)	0.647 ± 0.017 (CV: 2.60%)
	Adenoma	0.686 ± 0.011 (CV: 1.59%)	0.869 ± 0.018 (CV: 2.02%)
hsa-miR-21-5p	Cancer	0.964 ± 0.006 (CV: 0.66%)	0.976 ± 0.004 (CV: 0.44%)
	Adenoma	0.573 ± 0.007 (CV: 1.15%)	0.689 ± 0.011 (CV: 1.64%)
